# Supplementary material for: Cross-Species Transcriptomics Analysis Highlights Conserved Molecular Responses to Per- and Polyfluoroalkyl Substances
Source: Toxics. 2023 Jun 29;11(7):567. doi: 10.3390/toxics11070567 (PMC10385990; doi:10.3390/toxics11070567)
Supplement: Supplementary file 1 [file toxics-11-00567-s001.zip]

Archive with 5 entries (5 files):
- SupplementaryMaterials.docx
- SupplementaryTableS1.xlsx
- SupplementaryTableS2.xlsx
- SupplementaryTableS3.xlsx
- SupplementaryTableS4.xlsx
