# Supplementary material for: Cross-Species Transcriptomics Analysis Highlights Conserved Molecular Responses to Per- and Polyfluoroalkyl Substances
Source: Toxics. 2023 Jun 29;11(7):567. doi: 10.3390/toxics11070567 (PMC10385990; doi:10.3390/toxics11070567)
Supplement: Supplementary file 1 [file toxics-11-00567-s001.zip › SupplementaryTableS3.xlsx]

## Sheet: Signature matrix
Gene	Mm_AT_WT_PFOA0.05	Mm_AT_WT_PFOA0.3	Mm_AT_WT_GenX0.3	Mm_AT_KO_PFOA0.05	Mm_AT_KO_PFOA0.3	Mm_AT_KO_GenX0.3	Mm_HE_HFPO-DA_0.1	Mm_HE_HFPO-DA_0.5	Mm_HE_HFPO-DA_5	Mm_PF_HF_PFNA	Mm_PF_HF_PFOS	Mm_PF_LF_PFNA	Mm_PF_LF_PFOS	Hs.xeno_IM_CD_PFOS.10mg/kg	Hs.xeno_IM_FD_PFOS.10mg/kg	Hs_RO_D1_PFOS20	Hs_RO_D4_PFOS20	Hs_RO_D10_PFOS20	Hs_RO_D14_PFOS20	Hs_RO_D1_PFOA20	Hs_RO_D4_PFOA20	Hs_RO_D10_PFOA20	Hs_RO_D14_PFOA20	Hs_RO_D1_PFBS20	Hs_RO_D4_PFBS20	Hs_RO_D10_PFBS20	Hs_RO_D14_PFBS20	Hs_RO_D1_PFDS20	Hs_RO_D4_PFDS20	Hs_RO_D10_PFDS20	Hs_RO_D14_PFDS20	Hs_RE_D1_5:3Acid20	Hs_RE_D1_6:2FtOH20	Hs_RE_D1_6:2FtS20	Hs_RE_D1_6:2monoPAP20	Hs_RE_D1_8:2FtS20	Hs_RE_D1_8:2monoPAP20	Hs_RE_D1_FtOH8:2-20	Hs_RE_D1_FtS4:2-20	Hs_RE_D1_Mix1-20	Hs_RE_D1_Mix6-20	Hs_RE_D1_Mix7-20	Hs_RE_D1_PFBA20	Hs_RE_D1_PFDA20	Hs_RE_D1_PFHpA20	Hs_RE_D1_PFHpS20	Hs_RE_D1_PFHxA20	Hs_RE_D1_PFHxS20	Hs_RE_D1_PFNA20
A1BG	0.447282	0.297174	0.280759	0.245189	-0.0669605	0.20311	-0.13965	-0.0416737	-1.70556	0.622158	-0.269481	-0.240077	-0.11566	-0.338249	-0.159719
A1BG-AS1														-0.58133	-0.012552
A1CF	-0.326051	6.03789	1.41221	-0.194469	1.68631	0.280827	0.138327	0.0743717	0.888845	1.49269	1.85301	0.255449	0.564574	0.183554	0.132386
A2M	-0.213892	-0.195379	-1.03146	-0.557433	-1.01351	-0.356703	-0.686738	0.187522	0.125889	0.216217	0.163389	0.345926	-0.371175	-0.535948	-0.543527	-0.863442	-11.9483	-30.2735	-6.95316	0.775483	-1.20862	-3.12411	-1.44799	0.361559	-0.967066	0.768861	1.82267	0.0630636	-5.90909	-9.9426	-11.3951	-0.834715	0.786624	0.779398	-0.888962	-0.279684	-2.76644	-2.79713	-0.93433	0.410798	-0.482635	-0.75794	-2.33239	-1.39937	-1.48479	-0.997384	0.41539	-2.32047	-2.47812
A2M-AS1
A2ML1	-1.95934	-2.37559	-1.59265	0.23592	0.122396	1.22847	-0.00741532	-0.203004	-2.59102	-0.376266	-0.628922	-0.292359	-0.321701	-0.0547576	-0.164026
A2MP1															0.0509747
A3GALT2	0.471842	0.0921383	0.237771	-0.258314	-0.241365	0.0108731	-0.0998838	-0.364345	-0.345301	0.323846	0.211317	-0.457112	-0.0186508	-0.395871	-0.422613
A4GALT	1.28074	0.328036	0.45701	0.494275	0.304643	-0.0411418	0.0232793	0.0503862	-0.131001	-1.94994	-1.69162	-0.22826	0.103518
A4GNT	0.209832	-1.01532	-1.83534	-0.339281	-1.52895	-0.172289	-0.306292	0.0118923	-0.0914612	-0.581353	0.348493	0.283324	0.465956	-0.590127	-0.598583
AA06
AAAS	0.398267	0.0584604	-0.19867	0.832508	0.658267	1.63817	-0.124327	-0.331514	0.0449862	1.10936	0.00300847	2.26942	1.03698	-0.152893	0.0633955
AACS	0.336694	0.968964	0.471756	-0.782371	-1.20092	-0.736842	-0.130662	-0.0450096	-0.0677096	1.62174	1.2846	5.35389	2.78476	-0.75529	-0.919864
AACSP1														0.562466
AADAC	-0.676157	-0.0429448	-0.63105	-0.558613	-0.0794755	0.103688		-0.156369		1.29614	1.26676	0.298571	0.530146
AADACL2							-0.317746	-0.0472456	-0.236567	0.0999476	-0.386313	0.483698	0.511901
AADACL2-AS1
AADACL3							-0.165992	-0.120593	-0.108289	0.0999458	1.04924	0.313027	0.446229
AADACL4										0.155497	0.364883	0.257804	-0.130628	-0.0550283	-0.315229
AADACP1
AADAT	0.965599	6.00964	1.6038	0.287816	9.39726	-0.401796	0.165475	0.324569	0.240921	1.12722	2.89502	0.536039	0.844832		0.142364
AAGAB	-0.704894	-0.231789	-0.340417	-0.534002	-0.171601	0.0724974	-1.73419	-1.85878	-5.58229	-0.190174	-0.000457316	0.0964163	0.4982	-0.0858471	-0.0608851
AAK1	-0.213795	-0.225342	0.520161	-0.578871	-0.616551	-0.538888	0.413604	-0.202007	0.105048	-0.208341	-0.832285	-0.14795	-0.446374	-0.212641
AAMDC	0.0990167	0.1604	-0.0861343	-0.077245	0.201157	-0.220085	0.178518	-0.0150693	0.124447	0.704837	0.155824	-0.404213	0.177868	0.38883	0.0808396
AAMP	0.30562	0.955782	-0.168859	-0.140806	1.26656	0.06315	0.0118628	0.973791	1.83435	0.0276856	0.335121	0.0837211	-0.427377	0.254803	0.190767
AANAT				-0.263577	-0.251932	-0.25544				-0.0728044	-0.224855	0.217736	-0.323753	1.02774	0.82269
AAR2	-0.238429	-0.123773	-0.304507	-0.342087	-0.323427	-0.302829	0.376413	0.287262	-0.557622	0.504872	0.154818	0.905961	0.94303	0.58736	0.436663
AARD	-0.0719882	-0.532658	-0.437218	-0.127233	0.0222235	0.158561	-0.479818	-0.413614	0.100737	-0.371276	0.374995	0.192722	-0.186229
AARS																2.97676	3.65779	4.35914	3.52324	0.148509	0.235825	-0.282673	0.668664	-0.603012	-0.298872	-0.527309	-0.496606	1.23173	0.79699	1.48378	0.556009	-0.112549	-0.0926027	-0.078963	-0.0674269	-0.0275028	0.619818	0.332484	-0.370034	0.101515	1.66752	0.0759725	0.624675	1.86842	1.15193	0.396121	-0.608314	0.197414	5.63083
AARS1	-0.643736	-4.33978	-0.714179	-1.57476	-2.32369	-0.201958	0.131466	-0.146106	-0.00498639	-0.051928	-0.669555	0.799746	-0.116707	0.379096
AARS2	-0.541999	-0.147768	0.0446916	-0.28336	-1.77232	-0.00665111	-0.0366317	0.0524498	-1.02386	0.323864	-0.104216	0.594036	0.581825	-0.772844	-1.29369
AARSD1	0.302558	0.394589	0.217987	-0.0978448	-0.178825	0.0880553	0.158099	0.303499	-0.236417
AASDH	-0.400835	-0.00367013	0.182946	-0.518935	-0.96754	-0.235672	-0.286426	-0.672196	-1.03536	0.979424	1.56659	0.692346	0.631097	0.273513	0.207226
AASDHPPT	-0.709508	0.467172	0.219985	0.061035	-0.364068	-0.0714934	-0.0747228	0.22685	0.128761	-0.382242	0.447256	0.169512	0.39631			2.64307	0.0503348	1.23717	1.32155	1.75189	0.0752886	0.238118	0.950751	1.05738	-0.0674219	0.490957	1.32582	0.708581	0.452281	0.125248	1.15976	0.0353661	0.0111682	0.4745	-0.00418377	-0.419412	-0.460282	-0.290143	0.255739	0.426752	0.682271	0.0903316	-0.848821	0.137603	-0.885192	0.103068	0.203844	-0.750485	0.0243223
AASS	0.737977	4.34243	0.814807	0.885357	2.12563	0.528682	0.027754	0.0276407	-2.04415	1.41232	1.87353	-0.366104	-0.208996	0.0435866
AATBC														0.0227974	0.088114
AATF	0.266346	0.00972574	0.215413	0.837093	0.0525162	0.22866	-1.34079	-1.81271	-2.26078	1.10114	0.553567	0.446908	-0.580663			0.188342	0.991135	2.73797	0.579991	-0.242752	0.313109	-1.18417	-0.433084	-0.16541	-0.257154	-0.379796	-2.8478	0.0798483	-0.208408	-0.123091	-0.437579	0.138413	-0.489931	-0.605484	-0.282725	0.135719	0.32662	0.471576	0.293691	-0.499704	0.392489	-0.564372	0.297662	0.128929	0.434145	0.114562	0.173381	0.0760488	0.072482
AATK	-2.40502	-27.5541	-6.62956	-0.0932312	-2.27439	-0.319924	-0.248701	-0.0415477	-0.063711	-0.382382	-0.562666	-0.925753	-1.2769	1.01347	0.843412
ABALON														0.235003	0.0733042
ABAT	0.397875	5.06321	0.744424	0.429682	3.51826	-0.0185223	-0.430124	-0.597368	-2.01699	1.00558	0.357344	-0.428737	0.0157171	0.914634	1.31207
ABCA1	-0.773967	1.08797	0.695682	-0.604909	-0.172061	-0.235406	1.17263	0.556438	-0.15088	0.0802795	1.01057	-0.607321	0.0107047	2.35481	2.67171
ABCA10
ABCA11P
ABCA12						0.0834142	-0.252355	-0.20042	-0.184664	0.196614	-0.255784	0.532235	0.00876409	0.237906	0.286647
ABCA13	0.159624	0.0787287		0.0773073	0.186977		-0.00544701	0.363014	0.838794	0.326795	0.792662	-0.140073	-0.0667214	-0.50604	-0.262339
ABCA17P														1.75049	1.03543
ABCA2	-2.42707	-6.47942	-1.49636	-0.962784	-1.00067	-0.306169	-0.176308	-0.0812841	-1.5422	0.057294	-1.21575	1.51488	1.21179	0.0812455	0.022791
ABCA3							-0.284943	-0.636639	-2.42232	-0.102466	-0.271473	-0.0042032	-0.0762538	2.12208	1.42584
ABCA4	0.681455	-0.00161228	-0.148307	0.46515	0.0302267	0.491507				1.2436	0.167342	0.345338	-1.10977
ABCA5	-0.352712	-0.0596953	-0.280025	0.121242	-1.29073	0.00315349	0.0846328	0.862224	0.633179	0.0120783	-0.44731	0.33158	-0.132578		0.132386
ABCA6	-0.90644	-1.49481	-0.814628	-0.206718	-0.258585	0.3838	-0.62957	-0.799773	-2.34017	-0.429781	-0.563042	-1.0594	-1.01311	0.752943	0.0509747	-4.57002	-5.12195	-35.1315	-18.3773	0.2064	0.339274	-1.6914	-0.171469	0.374051	0.142591	0.650824	0.219259	0.11306	-2.86048	-3.5	-8.11204	0.369971	0.847454	1.26913	0.844946	0.679807	1.15984	0.669154	1.03537	0.279991	-0.437142	-0.0162211	1.52758	0.197302	0.847638	0.581006	3.76983	0.282668	0.0989686
ABCA7	0.244448	-0.431448	-0.271913	-0.799556	-1.24646	-0.325695	-0.0721786	-0.84024	0.692529	0.743199	-0.38006	-0.260717	-1.21481	-0.420095	-0.434328
ABCA8	-3.87947	-1.80922	-0.59013	-0.934173	-0.374015	0.171733	0.725766	0.751686	-0.487392	1.71843	0.864242	1.38279	1.48231	0.977676	0.546367
ABCA9	-0.0198582	0.562812	0.0959085	0.23534	0.848088	0.275597	-0.618515	-0.611331	-0.117816	0.494417	0.688466	1.07414	0.829624	-0.414714	-0.189557
ABCA9-AS1
ABCB1	1.13917	2.24542	-0.104838	0.531608	0.344126	0.17071	0.224006	1.28312	3.52879	0.297665	1.14097	2.16314	1.64507	0.388684		11.3694	6.88066	13.0421	6.0733	1.07114	0.356147	-0.444743	-0.229129	-0.228716	0.0117868	0.34897	-0.254046	1.18433	1.65554	0.35939	0.806137	0.00129772	-0.167139	0.119339	-0.627113	-0.0617679	-0.0766879	-0.492096	-0.902318	2.71376	2.513	0.532013	-0.17539	1.72282	-0.537131	1.5725	0.215519	-0.320287	1.03103
ABCB10	-0.36526	0.303303	-0.13519	-0.0377109	0.998158	0.175776	0.63779	0.37493	0.944859	1.21405	-0.00212545	2.12935	0.806848	-0.0890944	-0.571389	0.491695	-1.1821	-1.61216	-0.113043	0.517792	-0.0236095	-0.88646	0.158574	0.167856	-0.258608	-1.16097	0.387945	0.710787	0.00808373	-2.58158	0.209414	0.273283	-0.0336206	-0.0595094	0.512224	0.0592659	-0.197622	0.404392	0.186522	-0.475045	-0.205002	0.13772	-0.313693	0.377554	-0.268224	-0.263155	0.1049	-0.285124	-0.515504
ABCB11	-1.79216	-2.44604	-0.43682	-0.924534	-0.739683	-0.115536	-0.217264	-0.095533	-2.40246	-0.0493007	-0.527884	1.87142	0.799768		0.723403	0.646876	0.121353	-1.53228	-0.954431	-0.696806	-2.76169	-2.84192	-1.4721	-0.0983015	-3.51525	-0.255083	-0.781432	3.0249	1.82801	2.42972	0.734228	0.0269822	0.399526	0.140132	0.402555	6.59504	0.162207	0.997617	0.236316	0.0549644	-0.0696715	4.38323	0.600534	0.431344	0.746599	0.425718	0.325471	0.291627	1.57315
ABCB4	-0.0772049	2.58411	1.82761	0.759377	0.0881327	-0.00565152	0.750978	1.43009	2.62348	0.00305399	1.17851	-1.44086	-0.655254	-0.220669	-0.0679666
ABCB5							0.0264592			-1.15412	-0.921446	-1.50432	-0.170768	0.105918	0.0487457
ABCB6	2.27197	3.32836	0.779008	0.456861	1.7229	0.191251	0.0306375	0.0692903	0.276146	2.30913	1.42014	2.67498	1.48105	0.0468495	0.202008	1.63046	0.542534	1.80051	1.15245	0.042625	-1.27283	-0.94935	-0.0479334	-0.347157	0.682809	-0.00672709	0.0116815	0.161661	1.04227	-0.105403	0.561941	0.0886058	0.0974368	-0.199212	-0.110116	1.07488	-0.00442719	0.917221	-0.751545	-0.790823	0.872008	2.02353	-0.157218	0.0568606	0.0324951	-0.116716	0.0992314	-0.191391	0.379657
ABCB7	-0.732879	-0.143225	-0.0141147	-0.221516	-0.225083	0.117692	-0.126449	-0.65309	0.128486	0.846494	1.00282	-0.259221	0.130212	0.315223	0.0949805
ABCB8	1.11232	5.45318	1.11513	-0.160522	0.424657	0.201508	0.147778	-0.551709	1.10444	2.85815	2.52486	3.27066	1.80959	0.445887
ABCB9	0.211013	-0.171536	-0.655723	0.297917	-0.522137	-0.130842	-0.367021	0.0538689	-0.131299	0.806248	-0.390776	1.12106	0.698981	-0.105096	0.0298639
ABCC1	0.0703662	-0.0830077	-0.425898	0.528834	0.00564678	-0.513493	-0.405784	-0.0430943	0.36215	0.0354223	-1.24534	-0.0263786	1.05045			0.280421	0.595195	1.08072	2.01069	0.0641777	-0.057327	-1.34619	0.932907	-0.104227	0.290889	0.197263	-0.107196	0.528668	0.134873	-1.76638	0.233804	-1.43627	1.93203	0.223247	0.380913	2.53574	1.65206	0.335956	0.0688912	0.827745	0.603744	3.50469	0.558351	0.677646	2.03689	0.25504	0.543228	0.179729	0.798612
ABCC10	0.0374927	0.0387798	-0.168509	0.156937	0.484325	0.211126	0.302626	-0.240526	-0.0159952	0.378729	-0.00864925	-0.786178	-0.329274	-0.288738	-0.189173
ABCC11														-0.368038	-0.221526
ABCC12	0.151152	0.344106	-0.759565	2.49043	2.72576	0.0393561	0.0241871	-0.0797552	-0.145497	0.239077	0.783763	0.108949	0.118842
ABCC13														0.255333
ABCC2	-0.773938	0.326575	-0.408453	-0.216246	1.37458	0.42354	3.67964	4.29606	0.636476	-0.442712	0.0343789	-1.62228	-1.26346	0	0.270461	6.02619	3.14372	11.1608	4.71654	0.805016	-0.756042	0.0206899	0.199411	0.00119232	-0.412628	0.123621	-0.915256	5.0087	0.0775633	2.70642	1.95149	0.402029	-0.0883797	0.841202	-0.204834	12.1606	1.06987	1.3204	-0.0651371	1.79074	3.70247	14.9595	0.640508	0.656423	0.166718	2.63075	2.21464	0.258321	1.43058
ABCC3	0.0389604	2.58452	0.633502	0.581178	17.5673	0.895323	0.342969	0.780234	1.41065	1.68847	1.76051	3.87804	3.59167	-0.104535	0.652387	4.41028	3.62784	3.95408	2.0932	5.06487	2.89647	2.40191	0.739639	1.11889	-0.0181345	0.293201	-0.65159	4.4741	0.799766	0.188483	-0.17066	-0.648835	0.80458	0.767833	0.860458	2.41674	1.59571	1.52392	0.845794	1.67615	3.49053	1.80751	4.55437	1.27205	2.2716	1.48736	1.95252	1.65692	7.85162
ABCC4	1.51836	30.7535	2.67632	0.848956	17.7928	0.103081	0.584557	0.683662	1.61529	0.592362	3.34783	1.36996	1.79596		0.438805	2.15211	1.81046	1.8782	0.736684	-0.163243	-0.0417131	-0.100492	0.0391819	-0.115571	-0.464746	0.175805	-1.35832	-0.114699	0.137685	0.499249	-0.010482	0.564347	-0.15679	-0.342574	0.652392	0.1208	-0.209334	1.826	0.753647	-1.32511	-0.559692	-0.182566	1.07202	0.277957	0.236401	0.164211	-0.76988	0.0218627	0.373635
ABCC5	0.388149	0.36152	0.783839	-0.237219	-0.0335488	-0.354611	-1.50059	-1.80554	-0.412713	-0.217507	0.161048	0.118955	0.489601	-0.903175	-1.29616	0.276336	-0.513726	-1.27403	-0.00982829	1.64309	-0.833301	-0.140946	0.0338962	1.17219	0.22635	0.117515	-1.18084	5.56822	0.439492	-0.464852	-0.562473	-0.664785	1.50673	0.858359	0.103125	1.52074	0.0554191	-0.131907	-0.182815	0.438728	0.292764	1.92949	0.918496	0.380564	0.753269	-0.118353	1.71736	0.0168675	0.687205
ABCC5-AS1														0.235469	0.754111
ABCC6	0.347841	0.344677	-0.26861	0.0190023	1.12357	0.397292	-0.881096	-1.86263	-4.65737	0.0816123	-0.367736	0.260774	0.0577947		0.0509747
ABCC6P1
ABCC6P2
ABCC8							0.241234	0.167091	0.0911556	-0.162987	-0.629901	-0.016939	-0.0411405	0.849019
ABCC9	-0.566359	-1.40358	0.101673	0.19409	-0.0272975	-0.0805865	-1.48904	-1.23312	-1.24403	-0.937217	-1.10384	-1.19622	-0.699169	0.0435866	0.33329
ABCD1	0.584359	-1.30855	-0.69123	0.204621	0.06716	0.521793	-0.218929	-0.280665	-0.675301	0.473835	-1.17734	2.70423	0.614124	0.164616
ABCD2	-0.649023	0.32277	0.695458	-0.4474	-6.92166	0.214156	0.469536	0.39305	1.01526	-0.447498	0.462298	-0.00194103	0.432751	-0.621806	0.0390487
ABCD3	0.645131	47.4636	11.452	-0.103993	2.35746	0.0929055	1.75109	8.48223	15.9003	0.677416	3.5264	0.112802	0.675701
ABCD4	-0.337627	-0.974223	-0.103501	-0.0184473	0.0505073	0.663042	-0.261725	0.314014	-0.621133	-0.132439	-1.34392	-0.243503	-0.681244		0.161221
ABCE1	-0.353058	0.263309	0.196871	-0.433112	-0.0886173	-0.1693	1.07405	0.221725	0.930518	0.0384465	0.393908	0.685264	0.999852	0.387095	0.132386
ABCF1	0.477723	0.387175	0.289742	0.354007	0.502199	0.276136	0.381392	0.445422	0.0931485	1.83795	0.809517	2.1905	0.269483			1.07616	1.11161	0.421952	0.582563	0.185668	0.488909	0.174688	0.279178	-0.0626146	0.225949	0.269694	-0.121906	0.0388594	0.10215	-0.128714	-0.0558274	0.110837	0.318918	0.283544	-1.25328	-0.256486	0.0156104	0.508989	-1.2372	-0.137438	-0.511608	-0.345929	-0.251076	-0.477231	0.0642467	-0.188609	-0.246343	-0.35099	-0.62893
ABCF1-DT
ABCF2	-0.0228317	-0.667556	-0.0661969	-1.02985	-0.319514	-0.348602	0.278599	-0.0382318	-0.35964	0.1176	-0.379083	0.542739	0.00477875
ABCF2-H2BE1
ABCF3	-0.160336	0.87111	0.495516	-0.299019	0.183414	-0.196734	1.24526	1.27968	0.615475	0.630043	0.471024	0.964872	0.632804			0.247122	1.11021	-0.105777	-0.898091	0.687947	0.737746	0.2578	-0.018498	-0.0486167	0.135397	0.252845	0.178258	0.292151	-0.415327	0.106666	-0.00878824	0.198391	0.700005	0.135319	-0.408829	-0.353094	-0.321837	-0.0859597	-0.557382	0.580116	0.360964	-0.0732685	-0.179144	0.365442	0.193551	-0.607261	-0.116138	0.501505	0.106054
ABCG1	2.01983	0.0514015	0.718807	0.712919	-0.210692	-0.146946	0.118955	0.100443	0.0635804	-0.117231	-0.170247	2.48109	1.25227	-0.0735253	-0.62477	0.898705	1.59092	1.93975	1.63747	-0.273806	0.0318577	0.678348	0.434151	0.0232463	-0.0748945	0.0393037	-0.312521	0.188536	0.676576	1.34983	0.0482999	-0.262978	0.376558	-1.3068	-0.0872514	2.17592	-0.17503	-1.0597	-0.314777	0.0813363	1.56619	1.09865	0.117587	-0.363441	-0.137675	-3.10186	-0.190933	-0.796435	0.108107
ABCG2	0.360118	6.51912	0.593851	1.28375	3.0098	0.270783	0.888941	1.32835	2.69257	1.0323	2.59095	1.15031	1.71304	0.191502	0.396833	1.32401	-0.185953	3.6727	0.795851	-0.194413	-1.53721	0.457399	-0.359739	-0.362465	-0.20126	-0.199624	-0.0425201	-0.858131	-0.912875	0.0876078	0.620474	0.274141	-1.63896	-0.689506	-0.0667959	0.0374225	0.0363982	0.192747	-0.197794	-0.72429	0.342469	-0.210827	-0.276134	-0.229005	-0.146325	0.319104	-0.218171	-0.395767	0.124257
ABCG4	0.000785083	0.398066	0.000951751	-0.115472	0.0594047	-0.329436	0.00433168	-0.120593	0.0163959	-0.254144	-0.355614	-1.07187	-0.480908
ABCG5	0.291235	2.1034	2.47617	-0.383816	1.13886	0.973062	0.181271	0.8606	1.75723	1.24862	1.03442	-0.656739	-0.0288813	-0.269984	-0.0308582
ABCG8	-0.0121198	1.3277	1.09041	-0.281439	0.321882	0.434312	0.257261	0.454975	1.02201	1.17357	0.533339	0.612062	0.34677	-0.560958	-0.149158
ABHD1	0.796988	6.71815	0.36212	-0.445149	0.406744	-0.0246406								-0.0845047	0.163829
ABHD10	0.572114	0.849806	0.216604	0.395088	0.800598	-0.0820869	-0.122635	-0.0741651	-0.204534	-0.289115	0.144792	-0.257536	0.191036	0.388684	0.117037
ABHD11	0.284023	1.48125	0.143127	-0.177664	0.239611	0.279291	-0.122762	0.0512872	1.16217	0.174954	0.0758042	0.270026	0.641303	0.130347	-0.138164
ABHD11-AS1	0.623308	0.16525	0.034424	1.70982	0.88538	1.14966				0.183274	0.877323	-0.403763	-0.303141	-0.120616	-0.299305
ABHD12	0.802481	1.10399	-0.146817	-0.0751261	2.18023	-0.20991	-0.869913	-0.229616	-0.283975	0.201484	0.721828	-0.00717236	0.176222	1.559	0.194465
ABHD12B							0.131297	-0.150723	-0.137291	-0.023307	0.818966	-0.209597	-0.304516	0.50691	0.409684
ABHD13	-0.954231	-0.200203	0.0485823	0.0245937	0.5351	0.318681	0.802466	0.00782167	-0.774646	0.314158	0.143318	0.111227	0.353636		1.06999
ABHD14A	0.171505	0.662962	0.0406435	-0.130253	0.309522	-0.111242	0.158419	0.107184	0.16084	0.674263	0.796937	1.0384	0.656281	0.101386
ABHD14A-ACY1
ABHD14B	0.668284	-0.539813	-0.463991	0.205787	0.58576	0.587789	-0.173465	-0.302695	-1.89605	0.775008	-1.34009	3.76569	0.555581	-1.03013	-1.54595
ABHD15	0.0375598	-0.0221355	0.0227386	0.402181	0.686124	0.526878	-0.099517	-0.268312	-0.954284	0.137429	0.279124	-0.455905	-0.499741	0.323504	0.339017
ABHD16A	0.786838	0.21081	0.321495	0.316647	-0.204069	-0.0174186	0.22976	0.66867	-0.0595764	0.945881	-0.133702	2.63544	0.333626
ABHD16B								0.398418		-0.564916	-0.207955	0.445264	-0.187679	0.1788	0.0235955
ABHD17A	2.0748	3.64702	0.126781	0.277216	1.44104	0.137295	-2.40522	-0.234905	3.70824	1.17585	1.6821	1.31087	1.0872	0.235655	0.0509747
ABHD17B	-0.675704	-0.49386	-0.224016	0.185773	0.672474	-1.27538	0.871657	-0.175866	-0.647413	0.26318	-0.539626	0.234972	0.376055	0.0433303	-0.242288
ABHD17C	-0.54286	-0.692076	-0.300523	0.783633	0.428748	0.485601	0.289992	0.440718	-0.330596	-1.87387	-1.51075	-1.64414	-1.32529		0.0509747
ABHD18	-1.31407	0.104205	0.0877447	-0.0707889	0.298643	0.0298216	0.431652	1.42602	0.0587767	0.75905	1.19702	0.0467156	0.858084	1.56306	1.1116
ABHD2	0.867178	4.70146	0.892439	0.906616	1.83881	0.419754	-0.0884925	-0.0491327	-0.244165	0.409277	1.44122	-2.80652	-1.78495	-0.271855	-0.37859
ABHD3	0.409428	2.94467	0.124396	1.19569	2.7141	-0.140913	0.463108	0.31437	1.06461	0.787606	1.35744	1.43515	1.398	0.263115
ABHD4	1.79211	6.47635	0.922528	0.069825	0.740687	0.0153245	0.0154154	-0.0979604	3.86062	1.16561	1.79747	3.52941	3.20832	0.206069	0.0949805	-0.00782352	-0.015765	-0.196586	0.850059	0.594146	-0.785408	-0.231382	0.692186	-0.413117	-0.719407	-0.555619	0.0838497	-0.430355	-0.862383	0.322595	0.0310053	0.315261	0.222302	0.0912679	0.168176	0.0348865	-0.265829	-0.127381	-0.0517865	0.125353	-3.64344	-0.00492815	-0.241306	-0.305625	-0.229661	0.125249	0.0975686	-0.0446367	-0.840177
ABHD5	0.460295	6.55819	0.145009	0.0777943	0.745557	-0.00381877	0.922097	2.85696	6.52728	0.465731	1.26219	0.262902	0.979331	1.16245
ABHD6	1.85657	37.1057	11.7455	-0.446002	2.19179	-0.310159	1.54412	7.05233	28.1331	3.22815	4.37937	3.82492	3.72373		0.161221	7.53444	3.5435	2.26746	1.62997	3.76919	1.98704	3.43182	0.951004	-0.260117	0.586763	1.4396	-0.541747	-0.274502	0.762271	2.10407	1.5981	-0.255139	-0.715444	-0.0198025	0.25188	0.0212658	0.265632	0.0672282	0.110133	0.156896	0.90933	-0.265064	0.779671	0.427829	0.288234	-0.460664	0.0752315	0.20449	2.96687
ABHD8	0.0338561	-0.925142	-0.353154	-1.28207	-1.41064	-0.161798	0.00358857	-1.24365	-0.552015	-0.725251	-0.377968	-0.293721	-0.795966	0.0193238	-0.260102
ABI1	-0.428019	0.276053	0.526621	0.568568	-0.180573	-0.271667	-1.02528	-1.37858	-0.818688	0.526746	0.288842	0.7449	0.633226	-0.282145	0.343097
ABI2	0.281651	-0.532778	0.337498	0.162187	-0.0771271	-0.219008	0.0151935	-0.0592745	-0.475618	-0.125618	0.411017	-1.31839	-0.145138	0.0972524	0.43117
ABI3	0.645749	0.143521	-0.468493	0.140911	-0.735091	-0.126383	-0.0576081	0.221894	0.11357	0.397275	-0.267897	1.61046	0.749304
ABI3BP	-0.332049	-1.14012	0.662307	-0.850475	-1.17955	-0.189456	-0.349211	-3.10254	-2.80147	-0.429653	-3.10673	1.91009	0.200886	0.189564	0.140147
ABITRAM	0.749257	0.977137	1.10082	0.0683027	-0.33942	-0.220296	0.140672	-0.0711889	-0.140849	0.105458	-0.0583356	0.449686	-0.0436586		0.132386
ABL1	0.214638	0.000766516	0.116645	0.420079	0.922176	0.397361	0.011265	-1.34918	-1.23357	0.327098	-0.0494121	-0.235431	-0.562705		0.222019	-0.225597	0.234648	0.0181552	0.566721	0.0287012	0.292279	-0.304585	0.258225	-0.22438	0.0978916	0.00832717	0.31324	0.162619	0.421626	0.206963	-0.0379664	-0.148532	-0.160521	0.0658433	0.131777	0.101586	-0.220799	-0.328882	-0.316342	-0.26817	-0.900187	0.601926	0.216158	0.16124	-0.349481	0.2447	-0.199338	-0.130804	-0.121475
ABL2	-0.267715	-0.253011	-0.0133624	0.784966	-0.0596516	0.148601	-0.030325	-0.423626	-0.394578	0.445775	-0.390213	-0.918374	-0.272816	1.80651	0.815188
ABLIM1	-0.231582	1.62371	0.914585	-0.796664	-0.501931	0.917982	0.366342	0.0574255	-0.200997	1.15944	1.77213	0.467212	1.02193	-0.271137	-0.0960263
ABLIM2	0.171044	-0.012218	0.308163	1.57909	-0.444051	-0.109045	-0.356277	0.119568	-2.39364	-0.795874	-0.705593	-0.45077	-0.357068		0.0509747
ABLIM3	-0.68943	0.440125	3.45073	-1.73168	-0.411658	-0.845917	-0.222625	-0.0349183	-0.573242	0.454149	0.222861	0.0792618	-0.159169	-0.20029	-0.354381
ABO							0.147509			-0.53978	-0.63436	-0.919666	-0.687032
ABR	0.584387	2.55265	0.182067	0.138939	-0.264113	-0.683141	0.412008	0.228546	1.50125	0.0444818	0.919036	1.33994	2.39616	0
ABRA	0.0756155						-0.175778	-0.309491	0.022315	-0.686626	-0.559757	0.298242	-0.332545	-0.415117	-0.00588042
ABRACL	-0.183846	-0.128775	0.0631036	0.408051	-0.17985	0.0126957	-0.271504	-0.132646	0.111107	-2.57612	-0.00304608	-0.135751	-0.376977		0.0949805
ABRAXAS1	-0.264396	0.236845	0.044995	0.0382212	0.0808763	-0.239195	0.250451	0.0871078	0.87177	0.57117	2.68749	0.382786	0.957503	-0.225096	0.229643
ABRAXAS2	-0.543838	-0.078818	-0.193892	0.0823469	0.00872856	0.100747	1.03422	0.186385	0.18091	-0.824566	0.451313	0.0145026	-0.526687	0.396401	0.8724
ABT1	-0.34375	0.0179439	-0.0970835	0.0354626	0.0634045	-0.480822	0.47392	-0.0929484	-0.507049	-0.104391	-0.675791	0.154242	-0.209243		0.132386
ABTB1	-0.12754	-0.0520366	-0.363315	0.569045	1.38028	0.696914	-0.277881	-0.514649	-0.7346	0.984113	0.522109	1.41858	1.67358	0.132159	0.222019
ABTB2	0.418571	1.53734	0.416549	-2.01193	-0.171186	-0.0501048	0.443299	0.70354	0.775868	1.83591	0.240044	-0.107619	0.237474	0.30058	0.175911
ACAA1	3.45108	25.5058	9.43798	0.43014	1.7555	0.0475943	2.8766	10.603	44.3994	1.55313	2.91751	0.401824	1.24662	1.56154	0.200247	-2.05338	-0.598062	-0.384608	-1.64313	-0.0720376	0.214595	0.911921	2.17262	-0.437627	-0.881055	-0.00930201	-0.881393	-1.16125	-2.915	-0.502912	-0.509167	-0.0745753	-0.883428	-0.376692	-0.0785075	-0.780695	0.264674	0.239242	0.141101	0.115353	-0.149019	-0.3668	0.107242	-0.0639381	0.715227	0.313449	-0.422288	0.103965	0.238705
ACAA2	0.12892	4.98871	1.17631	0.108555	2.53197	0.140364	0.255782	1.39516	5.93068	0.494432	2.13339	0.119423	0.205388	0.0836465	0.581559
ACACA	0.377324	0.251617	0.52699	-1.41997	-2.212	-0.206964	0.140335	-0.0368529	1.24516	1.29757	2.81036	0.204907	1.07572
ACACB	1.19625	3.07134	1.38302	-0.546367	-0.46939	0.0887693	0.127971	3.93808	2.82407	0.675774	3.69329	0.414415	1.13031	-0.577015	0.21554
ACAD10	2.08835	22.1648	2.19252	1.39026	3.21532	0.314135	0.132717	0.321374	2.83591	1.6443	2.01486	2.5523	2.29968	0.234639	0.794176
ACAD11	0.737835	19.6704	4.93233	0.698449	2.23198	0.123298	-0.143439	0.490609	7.23073	2.04587	2.57328	1.82128	1.68436		0.117037
ACAD8	-0.921272	-0.00250262	-0.20815	-0.176454	-0.402259	0.0673938	0.809662	1.23157	0.0165805	1.71263	0.414916	2.43889	1.53877		0.37191
ACAD9	0.395017	3.723	0.729605	0.0517973	-0.458684	-0.297647	-0.00075359	0.127352	-0.0143832	1.54192	2.6476	1.57529	1.67915	0.715997	-0.104555
ACADL	0.4487	13.822	3.3414	0.222482	2.16994	0.360018	0.908034	3.64108	17.0705	1.42459	3.64801	0.474921	0.961843	-0.69967	-0.106589	-2.55458	-3.99054	-6.08472	-10.1725	-0.315096	0.0512778	0.280083	-0.169134	-0.536428	0.0127075	-0.147349	-0.271674	-1.62258	-2.85795	-0.580981	-1.54009	0.696077	-0.315467	-0.345431	0.177659	-2.00286	0.0298682	0.274915	0.881853	-0.410092	-7.31507	-2.79995	0.544866	-1.09382	0.441284	-0.660098	-0.109818	-0.818621	-0.914033
ACADM	0.0603713	13.5378	2.22709	0.167653	0.167414	-0.0138016	0.693524	5.9839	32.3031	0.383906	2.07322	0.361985	0.957326			1.19165	4.84795	0.222885	-0.935961	6.68396	10.2987	5.02856	12.7512	-0.781382	1.10928	0.955526	0.422896	-1.5763	-0.870574	-0.78776	-2.37572	0.651129	-0.455947	0.625755	-1.30966	0.560115	-0.324077	-0.603463	0.307727	3.6122	2.27886	1.05834	-0.216532	0.208447	0.134513	1.06027	0.468847	-0.299581	0.558526
ACADS	0.93145	6.81597	2.54023	0.0530323	0.7731	0.178648	-0.0159168	1.13548	2.52008	-0.365972	0.646629	-1.75966	-0.605506	0.0117628	-0.2207
ACADSB	-1.37673	-1.8124	-0.347432	-0.294252	0.657069	-0.248237	-0.108831	-0.720936	-4.54332	0.369732	-0.709049	0.144613	-0.279731	0.558288	0.132386
ACADVL	-0.0874655	10.2187	2.67249	0.202055	-0.111523	0.15955	1.35315	5.7185	9.82178	0.72713	2.76983	0.069759	0.436198	0.0330597	-0.0493922	3.49656	6.47448	5.36004	3.45884	10.5462	11.5391	19.58	18.1008	1.66691	0.465408	0.908412	-0.0513987	3.5134	0.0273281	1.94812	-0.116757	-0.595255	0.264059	0.262255	-0.0903184	0.422542	0.437758	0.0305119	-0.301073	2.3106	3.09225	0.422034	1.07751	0.806169	1.51802	0.971275	1.34922	0.585182	5.39315
ACAN							0.371191	0.0682314		1.0726	0.407904	-0.183856	-0.808808	0.544277
ACAP1	0.305161	-0.438252	0.648504	0.329199	-0.111675	-0.11898	-0.197128	-0.601484	-0.160955	0.204809	0.142816	0.0430852	-0.348487
ACAP2	-1.23367	-0.627008	-0.613622	0.495179	-0.336249	0.46039	-0.338457	-1.22455	-0.760366	0.0724031	0.273985	0.106197	-0.308093	1.38238	0.248809
ACAP3	-0.0330609	-0.914476	-0.354064	-0.502455	-0.571955	-0.0370612	0.546628	-0.16418	1.05797	0.0774948	-0.859119	-0.0621602	-0.553969	0.9736	0.304851
ACAT1	-0.0542346	4.31204	1.37795	-0.0128509	-1.12349	0.102084	1.64156	2.32523	4.5028	0.169155	0.986342	0.118254	0.41488	0.222042	0.140989	-0.749711	1.93157	-2.35837	-1.32635	0.395484	5.07863	22.4468	11.791	0.0356448	0.437204	3.34086	1.99259	-0.498979	-1.2589	0.978167	-0.352605	2.6447	-0.460661	-0.390205	-0.183892	-1.03792	-0.0048564	0.265411	1.34315	0.14065	-2.11511	-1.74581	0.19109	0.360608	0.261152	0.722576	-0.570129	0.0767039	-0.0531631
ACAT2	0.616978	2.15798	-0.9988	0.339882	0.115124	0.0841302	-0.546292	-0.417695	-0.674826	1.59172	1.30593	1.09155	1.09579	0.590229	0.656963	-39.4924	-37.8791	-110.431	-14.9026	-2.61996	-3.86279	-8.27417	-1.02936	-0.0150079	-0.137696	0.0743789	2.12367	-11.753	-25.5649	-40.0127	-8.72224	-0.0352968	-0.200911	0.200592	-0.943247	-2.44129	-0.713833	-0.684349	-0.214378	-0.392335	-5.83507	-3.96824	-2.22547	-3.51139	-0.847834	-2.25057	-0.280163	-1.44876	-6.91643
ACBD3	-0.25114	0.0210374	-0.321022	0.505049	0.0203805	-0.0276006	-0.229937	-0.00496187	-0.690153	-0.231639	-0.103365	-0.0197745	0.0467958	0.101386	1.13326	-0.066438	0.6397	0.263872	0.902301	0.372059	0.231094	0.45119	-0.679476	0.188428	0.646986	0.733287	-1.83757	0.0598847	1.53147	-0.173967	-0.0622488	-0.612303	-0.238988	0.599884	-0.193264	-0.0390663	-0.321343	0.288449	-0.776166	0.0748083	-0.0712122	-0.161059	-0.22715	-0.349337	-0.288998	-0.00079304	0.818302	-1.42007	-0.739746
ACBD3-AS1														0.542815	0.446146
ACBD4	-0.132849	0.564808	0.704107	-1.24252	-1.91721	-0.272258	0.467512	1.27635	0.421373	0.805836	1.08825	0.497195	0.044262	0.0435866	0.438805
ACBD5	-1.89217	0.314762	0.101254	-0.20917	-0.452705	0.159303	-0.0263574	0.781069	1.33801	-0.112128	0.0590387	-0.325761	-0.184485	-0.0824847	-0.112862
ACBD6	-0.0310224	-0.119401	-0.493909	-0.489724	-0.0889107	0.25917	-0.0358742	0.11973	0.539173	0.4736	-0.00694913	0.11757	0.832238	0.206069	0.253276
ACBD7		0.0787287		0.0773073						0.157484	0.741482	-0.468347	-0.139966
ACBD7-DCLRE1CP1
ACCS	-1.0792	-0.42956	-1.2769	-0.087093	0.248038	0.0709449	-0.785055	-1.78101	-0.233298	1.27168	1.92759	-0.245876	1.16935	0.0836465	0.0949805
ACCSL							-0.189233	0.0407729	-0.0286567	-0.12698	-0.265054	-0.210919	-1.19656
ACD	0.0126715	-1.01146	-0.419917	0.044258	-0.00630016	0.0814082	-0.237915	0.0384933	1.56803	1.53298	0.690642	4.48014	1.68194	0.366546	0.264257	0.334842	0.0841311	0.054179	0.617944	-1.02597	0.200546	0.0489101	0.378189	1.15426	0.00576698	0.375614	0.289493	1.05695	-1.32791	0.105874	-0.345764	-0.11711	-0.534062	-0.296824	-0.194842	-0.378891	-0.383308	-1.10979	0.116379	-0.696631	0.175678	-0.278575	-0.159222	-0.0453286	-0.0670851	-0.113571	-0.55153	-0.532184	-0.0290135
ACE	1.31425	1.41114	0.157315	0.539817	-0.360219	-0.457805	0.107134	-0.105623	-0.303359	0.0905408	0.417629	1.66572	2.00934	0.0196295	-0.330694	-0.445571	-0.648115	-2.33814	-1.80724	-1.09917	-0.449224	-0.457105	-0.178772	0.969096	-0.347728	-0.00377783	-0.0916048	0.278354	-0.411157	-1.48688	-0.707189	-0.509465	0.597237	0.67678	1.083	2.1748	0.269096	-2.27377	-0.358649	3.06251	0.843908	2.12457	0.681579	0.513356	-0.270833	-0.138212	3.19077	-0.153056	-0.246465
ACE2										0.592598	0.120951	-0.0705155	0.115684	-0.359645	-0.444976	-0.66957	0.0433278	-0.171319	0.0734494	-0.503916	-1.40866	-0.718321	0.278755	0.167938	-2.28787	0.298548	-0.210035	-0.303933	-0.26146	0.232404	-0.417801	-0.217034	-0.545918	-0.501653	-0.185997	-0.824816	0.183931	0.4686	-0.357012	-0.570003	-3.0898	0.674616	-0.0973787	-0.211682	-0.209803	-0.486043	-0.983236	-0.0659392	-1.02664
ACER1							-0.119952	-0.0778958	-0.0666623	-0.288787	0.540171	0.527869	-0.381717
ACER2	0.430442	2.01023	2.13556	0.378681	0.762461	-0.561847	-0.423766	-0.111969	-0.0270414	-0.363398	0.320216	-0.236489	0.097907	-0.161042	-0.163142
ACER3	-0.0797034	0.491083	-0.0250939	-1.04093	-1.17257	-0.030149	0.522533	0.0737508	-0.0807083	0.150442	0.646041	0.34867	1.46077	0.297534
ACHE	0.976514	0.282211	0.0438412	0.00730734	-0.437172	0.25435	0.314294	0.450215	0.0802633	-0.770817	-0.598449	-1.19046	-0.545699	0.452159	0.0273039
ACIN1	-0.574962	-0.839023	-0.313288	-0.498364	-1.55517	-0.00981865	-0.516619	-1.08967	-2.80755	-0.723999	-0.37751	-0.225536	0.106869	-0.100504	0.244898
ACKR1	0.658158	0.366478	0.114643	1.23964	0.812502	0.290029	-0.204546	0.0666462	0.0997093	0.489626	-0.106717	1.75461	1.25124
ACKR2	0.746706	0.992039	1.10385	0.220568	1.58446	-0.236364	0.517331	-0.162239	0.24976	0.250445	0.709661	2.43647	1.85514		0.200247
ACKR3	0.832981	0.321767	0.183226	-0.261301	0.536792	-0.0775841	-0.0467435	-0.215017	-0.195233	-0.00413627	-0.395442	-0.355183	0.116175
ACKR4	0.0199304	-0.813369	-0.584333	0.146682	-0.716147	-0.187305	-0.203111	-0.287518	-1.78326	0.518945	1.56174	-0.00182875	0.465182	-0.784842	-0.0879096
ACLY	0.337093	0.0408656	0.0859206	-1.48254	-1.06339	-0.0739373	-1.13721	0.749972	0.612479	0.0297519	0.196278	0.398603	0.135499			-0.70562	-0.893621	-0.559824	-1.85106	-0.614064	-0.234056	-1.55623	0.055499	0.399319	-0.129516	0.126829	1.16875	-2.12082	-1.23918	-1.5872	-0.732783	-0.63426	-0.176327	0.156967	-0.297335	-0.546088	-1.01177	-0.202456	-0.3662	-0.00143978	-1.17531	-1.87352	-1.44941	-3.51	-1.24551	-1.40535	0.0620143	-0.793046	-1.96097
ACMSD	0.172507	-1.13626	0.034201	-2.63098	0.972739	-0.584968	-0.765688	-1.12222	-4.34532	0.732804	1.37951	-0.0591251	1.52571	-0.373668	-0.0144673	-0.922034	-0.108315	-1.44389	-0.191907	-0.307641	-0.527114	-0.759074	0.151777	-0.831343	-1.41678	-0.329975	-0.142963	-0.795377	-1.69074	-1.15689	-0.0909969	-0.126172	-0.130059	0.21574	-0.296959	0.0919223	-0.335083	-0.54657	-0.417485	-0.211819	-0.384032	0.213565	0.0781688	-0.0852557	-0.446862	-0.0847165	-0.168613	0.127332	-0.506152
ACO1	-0.240237	0.633743	-0.140128	-0.323012	0.677221	0.251926	-0.274361	-0.0953168	-0.186808	0.914162	0.899339	1.52614	1.32503	0.0584524	-0.0598752
ACO2	2.03078	21.9796	2.70542	0.21121	4.44904	0.728225	0.350844	0.58676	4.83069	2.67471	3.50493	0.852373	1.29287	-0.205256	-0.677881
ACOD1	0.244695	-0.19773	-0.609685	0.871057	0.525511	0.133775	0.575879	0.0659121	0.307935	-1.65921	-1.37908	0.862641	0.873027
ACOT1	1.24222	16.3725	9.12964	0.0885006	4.54621	0.227959	0.684756	3.22318	14.3083	3.21759	5.19183	0.771042	1.0727		0.37191
ACOT11	-1.46397	-6.05262	-1.42743	-2.85851	-1.79774	0.201063	0.179006	0	0	-0.0101644	-0.610337	0.5392	0.120042	0.304602	0.0509747
ACOT12	0.0160403	9.31215	2.43949	0.429649	2.4706	0.478462	-0.277208	0.246497	2.70795	1.99039	2.76448	0.786171	0.763498	1.55256	1.38115
ACOT13	1.8092	5.98894	0.574639	0.5763	0.179511	0.18264	-0.0426299	0.339033	1.05269	0.808811	2.21661	0.228178	0.660066	-0.0871093	0.254055
ACOT2	1.21327	14.6411	8.59408	-0.253268	-4.81266	0.140085	0.209564	1.96234	8.7247	-0.545404	2.205	0.41242	0.83037	0.062918	-0.247094
ACOT4	-0.944478	7.93222	0.0915523	-1.95373	-2.32005	0.425578	0.197077	0.488992	0.605887	-0.834085	0.390073	-1.67937	-0.345093	0.643825
ACOT6	0.717361	16.8685	1.57785	0.326016	0.400878	-0.35865	0.193703	0.022784	2.43898	2.46247	4.43626	2.03731	2.76671	0.68664
ACOT7	1.21611	4.86909	0.763184	-0.30815	0.112523	0.0556169	0.57121	0.884054	4.23124	2.26138	2.01145	2.52686	2.29804	0.403317	0.132386
ACOT8	0.126499	12.421	1.1377	-0.108313	0.450925	-0.0963705			0.380015	2.03633	3.05233	2.41639	2.15399	0.0209907	-0.114146
ACOT9		0.835287							0.410333	0.437661	-0.100806	-0.85841	0.73391			0.74907	-0.1162	0.212896	0.222711	-1.84457	0.000723964	-1.22873	0.0330939	-0.484058	0.179985	-0.00747072	0.0322503	-0.384347	0.184697	0.302833	-0.0375188	-0.260672	0.0146032	0.416039	0.0107638	0.0450932	0.13456	-0.209315	-0.0446656	0.0214939	-0.553633	-0.402407	-0.0729032	0.183639	-0.272202	0.447939	-0.282592	-0.0732031	-0.24479
ACOX1	2.85577	38.5091	12.671	1.92583	3.65459	0.790896	0.447464	7.54489	37.1623	0.507715	2.87082	1.62462	1.85964	0.0110837	-0.120537	3.30213	2.82655	1.9513	0.113126	10.4264	6.60645	17.5032	8.88591	0.394621	0.363651	0.411251	0.812494	0.273474	0.968819	8.61388	3.18608	0.711421	-0.0808419	0.650736	0.231334	1.20167	-0.11976	0.00572837	0.370642	9.90584	6.10001	1.61905	0.401995	1.92136	0.875865	3.51421	1.4635	1.21084	7.30747
ACOX2	-0.656954	1.28713	0.287503	-0.163341	1.24372	0.00760203	0.89842	1.20032	2.60408	0.772246	1.28108	0.813725	1.69778
ACOX3	-0.132792	-0.029261	-0.0210918	0.0118539	0.389677	0.052869	0.104967	0.132655	0.317495	0.361299	-1.11384	1.85988	1.03759	0.231917	0.117037
ACOXL	0.0802682	0.609577	-0.164364	0.168854	0.0864565	0.0834142	-0.738505	-0.588923	-0.535719	-0.583938	-0.161493	0.256375	-0.343842	-0.240326	-0.178461
ACOXL-AS1
ACP1	-0.0518927	0.0995337	0.0295814	0.302768	0.16663	0.0813376	0.189693	0.156122	0.425516	0.0739874	0.451139	-0.477596	-0.272861	0.290521	0.0850077	-0.481092	-1.1143	-0.00297158	-0.27107	-0.79637	-0.446531	-0.649186	0.182421	-0.240875	-2.19193	0.418355	0.704397	0.0230334	-0.843443	-0.536067	0.0731948	-0.896546	-0.082163	-0.135995	-0.361646	-0.665753	-2.48247	-0.826349	-0.665864	-0.0360162	-1.18935	-0.622502	-3.49808	-1.20017	-0.903357	-0.684215	-0.490076	-1.34878	-0.90727
ACP2	-0.122548	0.488568	-0.444471	0.246175	7.69465	-0.404755	-0.416821	-1.43532	-1.21865	0.977691	-0.651351	2.76478	1.0993	-0.0695178	-0.0337935
ACP3	-0.0437726	0.351185	1.55865	-1.05391	-0.926594	0.86532	-0.278152	0.109878	0.365052	0.38707	-0.377565	-2.53717	-0.457459	0.315532
ACP4							-0.41803	-0.124146	0.0435527	0.969729	-0.0494327	0.435288	-0.49885	0.047533	-0.0848608
ACP5	-0.00784816	-0.191144	0.141604	0.0940792	-0.0779764	0.268244	0.113539	0.00499893	-0.527495	-0.0542653	-0.738024	0.852126	0.626352	0.876487	1.50431
ACP6	-0.0249698	-0.990459	-0.584053	0.164999	-0.204457	0.103019	-1.44083	-0.630372	-0.769757	0.811944	0.054873	2.00326	0.76627	1.33356	0.448797
ACP7		0.0787287			0.0864565		-0.701661	-0.575341	-0.55191	0.357652	0.564152	0.249893	-0.0791338	-0.201772	-0.138952
ACR	-0.195426	-0.249326	0.78514	0.24605	0.633396	0.310465		0.32396		-0.039306	-0.791305	-0.408812	0.18245
ACRBP	-0.454038	0.208316	-0.0839026	0.0758944	0.25947	0.187622	0.365141	0.0732329	0.189182	0.0844331	-0.350614	-0.314029	0.187453
ACRV1							-0.376059	-0.292823	-0.484305	-0.00596863	0.023817	0.119175	0.336591	1.18872	0.170856
ACSBG1	0.0988559	-0.175768	-0.189674	0.527648	0.150596	-0.218204	0.141159	1.09824	0.0938365	-0.168179	-0.12116	-0.388836	-0.667182	0.0849824	0.154756
ACSBG2							0.671268			-0.0207306	0.45535	-0.117508	-0.218796	0.810149	1.48146
ACSF2	0.584627	12.6279	3.51645	0.731248	2.25719	0.341236	0.0447937	2.40356	8.91424	0.937304	2.14813	0.176339	0.276251	0.180187	0.758921
ACSF3	1.40684	14.0209	4.33109	0.226187	-0.024969	-0.269758	0.4196	0.845702	0.903003	1.31964	3.01006	2.39887	2.45332	-0.0774478	-0.328885
ACSL1	0.0176446	21.5542	7.91117	0.159994	19.3794	0.0368209	1.84621	4.57584	13.2223	1.6976	3.01719	0.592194	1.15724	0.052178	0.102933	3.92433	4.51495	0.323676	0.0414833	17.9249	14.4411	20.7188	18.164	0.257611	0.614974	2.42218	1.63275	-3.68324	-2.40478	1.03788	0.644989	1.2407	-0.0947366	0.669357	-0.193929	0.602944	-0.101563	0.688028	0.586856	8.10075	3.89725	0.271134	0.0626392	2.33221	0.698939	2.27365	0.810197	0.432005	3.86307
ACSL3	0.393097	4.49598	0.163966	-1.36596	-1.10661	0.172886	0.651241	1.71415	2.27844	1.34325	4.13412	0.725609	1.60711	0.356042	0.117037
ACSL3-AS1														0.247655	0.754444
ACSL4	-0.0482762	7.61057	1.50331	-0.849561	0.118018	0.0997796	-0.276774	0.199433	0.459848	0.33608	3.21165	-0.851776	0.301918	0.0435866
ACSL5	0.0833621	10.0786	1.33911	-0.335981	-0.303072	0.20377	-0.458345	0.901137	11.0586	0.629262	3.53781	-0.0220519	0.684599	-0.118998	-0.0646517	5.90023	7.56875	7.01711	3.53029	6.63437	5.1533	5.32491	3.93435	0.80066	0.269464	0.517587	-0.884999	-1.77166	-0.0896388	1.4835	-0.809897	0.178664	-0.701248	-0.344452	0.0282413	-0.128931	0.48034	0.288425	0.138079	3.3926	5.21377	0.751233	0.491795	0.806827	1.08749	1.68388	0.0418627	1.35974	3.15383
ACSL6	-0.720249	-0.413622	-0.15664	0.0313297	-0.186482	-0.221289	-0.96374	-0.212322	-0.827121	-0.0542178	0.0153009	-0.815733	-0.602005	0.128709	-0.968106
ACSL6-AS1
ACSM1	-1.4239	-0.388288	-1.21087	-0.00466883	4.56592	0.121209	0.18933	0.0075625	-2.55754	0.840079	-0.186867	1.57275	0.679017	0.289316	0.423741
ACSM2A
ACSM2B	-0.0746271	1.42745	-0.0153798	0.345991	3.04021	-0.683557	0.257525	-0.214319	-2.08655	0.826756	2.31938	-0.105643	0.089664
ACSM3	-0.931051	-0.103702	0.0197399	0.0930602	-1.00485	0.173791	0.666176	1.60705	0.466	-0.0289461	-0.0414897	0.16803	0.00118268	0.356944	0.294598
ACSM4						0.333725	0.103334	0.111961		-0.908902	-0.142855	0.0944693	-0.856842	0.0435866
ACSM5	-0.0711813	-1.57025	-0.893547	0.477468	3.63304	0.0169384	0.0540923	-0.0393817	-0.549143	0.34109	-1.77517	0.988448	-0.0149815	0.101386
ACSM6														0.113515	0.0982965
ACSS1	-0.229354	1.7837	-0.649564	0.601127	0.0619492	-0.195783	1.0627	-0.0454457	1.49532	-0.395509	0.774036	0.765485	1.23392
ACSS2	1.36479	4.81024	0.831534	-0.746755	-0.360439	0.0415494	0.133552	3.14833	4.30239	0.985793	0.956027	2.5654	1.30342	1.18164	0.553479
ACSS3	0.292226	4.78708	1.49396	0.0517313	-0.640815	-0.0155334	-0.0663534	0.203815	0.333948	0.90569	2.87384	2.07147	2.76422	-0.971281	-0.0605835
ACTA1	0.463277	1.21585		0.751435	0.282072	0.459656	-0.477763	-0.270039	-0.824885	0.471983	-0.224128	1.0294	0.461254			0.288715	-0.104845	-0.130583		0.194824	-0.359682	0.33565	0.138183	-0.0973279	-0.258924	0.048396	0.0258135	0.129403	-0.329548	0.116563	-0.0135192	-0.17824	-0.197159	0.278008	0.187537	-0.180844	-0.103472	0.0952707	-0.153084	-0.124027	-0.150443	0.288426	0.0129149	1.59239	-0.169742	0.325838	0.261675	0.0676306	0.112638
ACTA2	0.564235	0.76329	0.41534	0.312516	-0.535002	-0.251256	-0.325211	-0.27262	-1.52522	0.407173	0.329005	1.09033	1.469	0.550679	0.0881	-0.725942	0.00657824	-0.277084	-0.13626	-0.892897	-0.626238	-1.59791	-1.77862	-0.70459	-0.47044	-1.53564	-0.501644	-0.0308803	0.29322	0.122821	0.0726673	0.497172	0.29107	-1.38115	0.0538415	0.721219	-0.0311408	0.0226979	-0.234042	-0.519324	-0.85493	-0.473904	0.0475143	-0.389249	-0.221046	-0.852013	-1.10658	0.099376	-1.05488
ACTA2-AS1														-0.129507	0.0237263
ACTB	0.675558	0.101921	0.348663	0.0509788	-0.746014	-0.10337	-0.554453	-0.133619	0.40233	-1.73899	-1.37617	0.03843	-0.251294	-0.108233	-0.494391
ACTBL2						0.0834142	-0.0797771	-0.0406707	0.437092	-0.434901	0.22089	-0.00364717	0.223775		0.0509747
ACTC1	0.144019	1.23014	-1.50778	0.262943	-0.450459	-0.621186	0.0177254	-0.0719654	-0.0173737	-1.25982	-0.229691	0.238041	0.037893	0.0751194	-0.439874
ACTE1P														0.225513
ACTG1	1.17297	0.56686	0.364869	0.155036	-1.65562	-0.0554122	-0.11837	-0.00296557	1.6956	-0.983638	-0.333893	0.233166	0.25995	0.277243	0.31066
ACTG1P17															0.0949805
ACTG1P20														0.353262	0.0949805
ACTG1P25														0.324346	0.882475
ACTG1P4
ACTG2	0.591519	0.549616	0.451796	0.0486268	0.0459517	-0.1432	-0.247324	-0.157377	-2.68455	-0.636855	0.280285	-1.51614	-1.49804	1.02255	1.08405	-0.276859	-0.442726	-0.349596	-0.0811985	0.171048	-0.341592	0.677619	-0.0272454	-0.412218	-0.5991	-0.240786	-0.196231	-0.387718	-0.734856	-0.286903	-0.133642	-0.0513504	-0.0612424	-0.0370971	0.261178	-0.0529628	0.196177	-0.0756395	-0.0388757	-0.0244875	0.15826	0.329697	-0.0753524	-0.0550047	-0.0473746	-0.0594202	-0.0674823	0.053909	-0.0641849
ACTL10				0.559745			0.201572	0	0.581252	-0.188666	-0.326376	-0.159627	0.32857	-0.0260072	0.0721851
ACTL6A	-0.0745869	-0.154051	-0.333361	-0.519943	-0.311298	-0.166982	0.81391	0.724021	0.530997	0.00265719	0.654463	0.501446	1.28382	0.338405	0.735794	1.58952	1.1391	2.72679	1.83771	0.827065	-0.0503571	-0.352229	-0.198701	0.202634	0.550279	-0.240337	0.00183462	0.816549	0.492493	-0.272007	0.332461	0.153953	0.20693	0.311561	-0.376559	-0.109222	-0.165276	-2.00752	-0.0559875	0.310389	0.637291	0.547381	-0.0893739	-0.0171025	-1.1191	0.470608	-1.09555	-0.528984	-0.271427
ACTL6B		0.0787287	0.0732346				0.0568977	-0.272762	-0.256405	-0.00937832	0.0184091	-0.616867	-1.02652	0.101386	0.273573
ACTL7A							-0.34495	0.160777	-0.267814	0.263747	0.386384	0.307931	-0.16209	0.361587	0.899071
ACTL7B										0.055272	-0.394799	-1.03899	-1.10683
ACTL8
ACTL9	-1.15715	-0.347602	-0.669597	0.124297	-0.563428	-0.577703	0.266234	-0.126298	-0.0332669	-0.814496	-0.565819	-0.0937169	1.17421
ACTN1	-0.0958717	-0.873773	-0.880875	-0.0918373	-1.81175	0.273784	-0.157708	0.293119	0.0905571	1.94967	1.3957	2.49592	2.47829	0.0989823	-0.0921575
ACTN1-AS1
ACTN2	0.664026	1.55538	-0.00291864	-0.0848449	-0.000227615	-0.164684	-0.208578	-0.216056	-0.63321	-0.135675	0.261907	0.941203	-0.777068	0.772259		-0.0398339	-1.25757	0.164412	0.0851652	-0.157443	0.106517	0.421548	-0.0843451	-0.211551	-0.153662	0.27513	0.25159	-0.04662	-0.935575	-0.0533691	-0.553408	-0.0880418	0.0155761	-0.394266	-1.38123	0.806849	0.0553774	-0.686939	-0.330545	0.16382	-0.277809	0.202548	-0.0949827	0.183828	-0.142032	-0.989603	0.262594	-0.146814	-0.393712
ACTN3	0.538397	0.475224	0.16789	0.240502	-0.187667	0.488301	-0.286269	-0.0209503	-0.352136	-0.987673	-1.79297	0.0579676	-1.51756
ACTN4	-0.0437944	-0.555618	-0.170883	-0.516679	-2.39402	-0.00118437	-0.597288	-1.35929	-0.535045	-0.64816	-0.779588	-0.498777	-0.925627
ACTR10	-0.0703518	0.291889	-0.268576	-0.59787	-0.0335295	-0.682486	-0.742277	-0.0462736	0.120154	0.211542	0.427912	-0.154371	-0.0122034		0.431316
ACTR1A	-0.175645	-0.618454	-0.200007	-0.0150096	0.0674132	0.125857	0.745565	0.0399238	-0.105901	-0.0450244	-0.268162	0.235169	0.144559	0.103351	0.313343
ACTR1B							-0.902528	-0.389481	0.296858	0.858172	0.219753	0.0225015	-0.199915	-0.183326	-0.201318
ACTR2	-0.339465	-0.111366	-0.54759	0.0170847	-1.01822	-0.0837464	0.0646732	0.146661	0.200141	-0.814977	-0.16281	-0.124945	0.0815255	1.55842	0.497362
ACTR3	-0.41828	-0.125313	-1.04149	0.665579	0.109033	-0.197375	0.589683	1.0946	0.879222	-1.24207	-0.193749	-0.155985	0.0844787	0.565819	0.331391
ACTR3-AS1														0.230356	1.2081
ACTR3B	0.199781	-0.0660491	0.12061	0.396962	0.10721	0.408779	0.00587136	-0.58461	-0.559796	0.745374	0.556503	0.323679	0.12021	0.149084
ACTR3BP2
ACTR3BP5
ACTR3C														0.897129	0.0438343
ACTR5	-0.179469	0.0126817	-0.131192	0.12789	0.768175	-0.155599	0.0120999	0.349209	-0.0592117	-0.359665	-0.0897383	0.398744	0.110935		0.322137
ACTR6	-0.227694	0.271029	0.00903053	0.378817	0.491568	0.517895	0.672632	1.53458	0.870356	0.403795	2.2062	0.686183	0.785721		0.117037
ACTR8	0.159935	-0.0985696	-0.297052	0.0744323	0.399175	0.146342	-2.13555	-0.445562	-1.69017	0.505228	0.962451	0.335116	-0.148268	0.339056	0.0899103
ACTRT1							-0.200425	-0.47005	0.241573	0.138664	-0.165406	0.93007	0.0246356
ACTRT2									0.220401	-1.57505	-0.38237	-0.808682	0.208384	-1.26805	-1.13985
ACTRT3				-0.0759397	0.00842375	-0.0699139	0.211692	0.219712		-0.467016	-0.383288	0.155903	0.286987	-0.332856
ACVR1	-1.17573	-1.05698	-0.586873	0.332537	1.86532	0.394139	0.836654	-0.271573	-1.39406	-0.238826	-0.86326	1.08099	0.349626	0.812793	0.0509747
ACVR1B	-0.0163035	-0.874635	-0.897652	1.06879	1.05554	1.11123	0.125409	0.0825805	-0.853812	0.6296	0.127326	-0.0376006	0.236244	1.36522	1.20113
ACVR1C	-1.12523	-0.918547	-0.751351	-0.208547	-0.0744918	-0.372976	-0.216676	-0.206751	-0.831707	-0.932166	-1.01846	-0.0905588	-0.276418	0.15141	0.0509747
ACVR2A	-0.670059	-0.612658	-0.271394	0.0114847	0.0945285	0.24725	-0.357228	-0.757701	-1.97078	-0.470851	-0.546606	-0.785696	-0.553004	0.354893	0.423471
ACVR2B			-0.020667				0.0584773	0.0788311	-0.105002	0.897444	0.451028	-0.493583	-0.477838	-0.371397	-0.222749
ACVR2B-AS1														0.0040303	-0.289534
ACVRL1	-0.0812833	0.108458	-0.598458	0.466421	-0.50688	-0.609397	-0.190375	-0.621067	0.727198	0.173088	-0.0546792	0.652013	0.793826	0.945621
ACY1	0.687452	-0.914805	-0.486288	-0.581999	0.237487	0.109656	-0.398043	-0.931086	-3.7052	2.2779	0.294235	3.23686	1.19632
ACY3	1.04144	-0.0897486	-0.103886	0.59702	3.07527	0.2832	-0.0702979	-0.318214	-0.120968	1.72919	0.0549838	3.98557	1.4581	0
ACYP1	-0.297388	-0.197281	-0.123716	0.0330305	0.167229	-1.32775	-0.393932	-0.22358	0.300377	0.303541	0.313632	-0.519756	0.00590705	0.0435866
ACYP2	0.01989	1.7169	0.515693	-0.0900194	0.437664	0.52327				0.466597	3.01932	0.119362	1.08619	-0.46811	-0.489939
ADA	-0.791805	-0.613512	0.156681	0.277339	-0.194881	0.0422252	-0.410857	0.174178	-0.330387	0.0560588	0.717318	1.31989	-0.0706393	0.323504	0.0949805
ADA2															0.662766
ADAD1							-0.0726073	-0.17589	-0.093365	-0.100956	-0.710303	-0.0120825	-0.291292
ADAD2	0.170894	0.237671					0.365337	0.584333	0.490478	-0.00451442	-0.28573	0.179307	-0.664643	-0.0319836	-0.13133
ADAL	-1.26829	-3.8256	-0.084446	-0.133103	-1.01034	-0.131446	-0.223881	0.248524	0.0165107	-0.152362	-0.867789	-0.969138	-0.534274	-0.0608642	-0.12784
ADAM10	-0.407307	-0.416742	-0.795562	0.288419	-0.112263	-0.331116	0.489586	-0.667401	-1.82486	-0.0525567	0.544496	0.298185	0.387275	0.280681	0.222019	-0.749837	-0.368251	-1.04497	-2.1322	0.193617	-0.504311	-0.285786	-1.16147	-0.563262	0.125783	-0.00746388	-0.564367	0.148888	-0.764956	-0.201351	-0.932726	0.186157	-0.828115	-0.228581	-0.159229	-0.708209	0.0360707	-0.248882	-0.175668	-0.434729	-0.715426	-0.396559	0.209874	-0.879428	-0.162113	-0.18138	-0.364476	-0.785342	-0.946934
ADAM11	5.2804	55.5225	15.0311	4.08618	9.53802	2.21087	0.745738	4.26145	11.3699	4.07747	4.83726	0.506234	1.42067	0.0193915	0.097388
ADAM12	-0.236094	-0.135163	-0.0824242	-0.227453	-0.283438	-0.632917	-0.404098	0.215483	-0.47035	0.113491	-0.209331	0.0739626	-0.797587	1.38207	1.59275
ADAM15	1.91426	0.0234491	-0.32747	0.227494	0.229571	-0.306585	-0.0173753	-0.144284	0.242784	-0.0467171	0.0313714	-0.115232	-0.0868827	1.57979	1.56854
ADAM17	-0.881321	-1.02388	-0.360773	0.559902	0.605468	0.182185	-0.105174	0.022982	-0.128596	-1.23014	-0.499199	0.795758	1.58559	0.535332	0.743401
ADAM18							-0.114919	0.307839	0.15924	0.56876	0.558745	-0.335271	-0.275558
ADAM19							0.109103			-0.0195559	0.287516	-0.202656	-0.0546728	1.07734	0.174471
ADAM2	-0.496212	-0.158031	-0.491096	0.000585889	-0.0669605	0.00581612	0.0264592	0.275019		1.04886	1.1539	-2.69077	-1.44423
ADAM20										-0.151342	0.190045	0.170383	-0.131383	-0.324289	-0.315017
ADAM20P1														-0.992366	-0.923157
ADAM21	-0.000863791	-0.0745254	-0.0800324	0.245996		0.178045	0.668745	0.20526	-0.0145321	-0.0473183	-0.698364	1.43645	0.264374	0.554778	0.726327
ADAM21P1														1.08636	0.437459
ADAM22	-0.1219	0.167834	-0.6545	-0.0351333	0.351794	0.0255658	-0.0670191	-0.0192049	-0.22548	0.0104781	0.314847	1.02578	0.695458	-0.344583	0.0292529
ADAM23	-0.764386	-1.81641	-1.0574	0.298885	-0.309583	-0.931297	-0.482021	-1.38104	-0.414093	0.89167	0.537225	-0.170424	0.180049	0.377114
ADAM28	0.0756155			0.0773073			-0.0422877	-0.00603284	0.00322215	-0.392267	0.47818	-0.531018	-1.55999	0.191502
ADAM29							-0.346347	-0.288171	-0.2732	-0.232925	0.677638	0.423682	-0.18741
ADAM30	0.0756155	0.253883				0.0834142	0.108927	-0.119625	0.298621	-0.67315	-0.811603	0.00564671	0.883862	0.275137	0.0509747
ADAM32	-0.808779	0.0342114	0.183438	-0.589805	-0.554255	-0.656517	-0.522737	0.542203	0.0582808	-0.00151763	0.332415	-0.647728	-0.51261
ADAM33	0.318523	0.210747	0.989842	-0.16136	0.369253	0.398026	0.425024	0.706039	0.734894	0.0903463	-0.58611	0.164963	0.0242595
ADAM3A
ADAM3B
ADAM5
ADAM6
ADAM7							0.611747	-0.00603284	0.844649	-0.344481	-0.668216	-0.216108	-0.555088
ADAM8	0.178287	-0.301449	-0.908802	-0.542736	-0.106328	-0.512987	0.405274	-0.0124087	0.52594	-0.736419	-0.982408	-0.291269	0.16616	-0.334747	0.101997	0.511261	-0.0899043	-0.26152	-0.240696	0.563717	0.254877	0.413811	-0.140878	0.566338	0.362551	-0.116293	-0.414204	1.75757	0.0356979	-0.0256996	0.143074	-0.380045	0.898763	0.470955	0.6243	0.521046	0.224424	-0.810239	-0.0124816	0.293125	0.177702	0.503009	1.36539	-0.103186	0.0689312	-0.206941	0.616052	0.0198466	0.467524
ADAM9	-0.314488	-0.347374	-0.137634	0.507864	-0.163532	0.0925665	0.0449178	0.233479	-0.470116	0.490161	0.674912	2.68518	1.4561	0.415229	0.390133
ADAMDEC1	-0.46911	-0.0132195	-0.145754	1.09524	5.21415	0.711242	-0.161694	-0.671901	-0.361383	0.886002	0.443841	0.0559827	0.522411
ADAMTS1	0.310104	-0.0631128	0.740464	0.194914	-0.583903	-0.263252	0.83246	0.429433	0.469043	-1.31286	-0.991849	-0.0214474	-0.427177	0.164616
ADAMTS10	1.22334	-0.0614125	0.636561	0.343343	-0.0083968	0.376246	0.0264592	0.244341		-0.503314	-1.383	0.0881488	0.200158	-1.06219	-0.246509
ADAMTS12	0.604456	0.146874	0.161415	-0.172143	-0.380799	-0.104074	-0.0090884	-0.0125851	2.15696	-0.732783	0.113596	0.0820674	0.319737
ADAMTS13	-0.28926	-0.071931	0.0014318	-0.0483782	0.0840826	-0.151801		0.154645		0.469915	-0.228516	0.325776	0.27934
ADAMTS14	0.693775	0.255429	0.354276	0.0583045	-0.268222	-0.363209	0.578388	0.210007	1.55034	-0.274338	-0.00439048	-0.164867	0.236423	0.255333
ADAMTS15	0.405039	3.67515	1.38022	0.156792	-0.0129259	0.64163	0.162195	0.592263	0.859888	0.830488	2.00993	-0.933508	0.232842	-0.118546	-0.130277
ADAMTS16	-0.22065	-0.173373	0.421252	-0.652335	-0.340085	-0.158092	-0.048321	-0.0917019	-0.142038	-1.42256	-0.485361	0.695201	-0.530945	0.342221	0.320997
ADAMTS17	0.0201625	0.179412	-0.192116	-0.197123	0.163948	-0.179308	0.323529	-0.355928	-0.338961	-0.185262	-0.231793	-0.0347053	-0.485998	0.125228	0.303687
ADAMTS18							-0.195499	-0.159425	-0.391515	0.0777075	0.063979	0.0428861	-0.481239	0.727399
ADAMTS19							-1.19232	-0.0639085	-0.430592	0.111401	0.283731	0.309456	0.163583	0.285974
ADAMTS19-AS1														-1.34879	-1.22523
ADAMTS2	0.605	-1.65942	0.0905822	-0.0541862	-1.52099	-0.0253735	0.187169	-0.657953	0.924323	-0.654889	-0.520564	-0.0361482	0.237773	0.772641	1.49461
ADAMTS20							-0.34713	-0.23331	-0.272415	-0.350234	-0.185413	0.282092	0.422756	0.315223
ADAMTS3	0.282469	0.498196	0.80441	-0.0868704	-0.0228571	0.15044	0.0748241	0.108402	0.281606	0.109113	0.193625	-0.372728	-0.0805698	0.399226
ADAMTS4	0.229319	-0.368285	-0.480188	0.652613	-0.594222	0.0661052		0		-0.422407	-0.42313	-0.223233	-0.369196	-0.190376	0.0225267
ADAMTS5	0.0732424	-1.20082	0.732707	-2.00572	-2.54876	-0.237877	-0.140659	-0.133145	0.268303	-0.390436	-1.07061	0.0162585	-0.789921	-0.2772	-0.340929
ADAMTS6	-0.261908	-1.42132	0.499556	0.363404	-0.116314	0.763339	-1.03066	-0.517009	-0.0543178	-1.08022	-1.21702	-0.753012	-0.689632	1.31384	0.945799
ADAMTS7	-0.385234	-3.45017	-2.18419	0.795405	1.17132	0.784861	-0.184725	-0.39123	-0.276341	-0.0682526	-2.2281	0.412971	-0.442363	1.21855	0.742794
ADAMTS7P1
ADAMTS8		0.663743	0.0732346	0.267983			0.0627784			-0.0102036	0.16894	-0.473214	0.229984
ADAMTS9	0.230014	-0.256382	0.132604	0.0636371	-1.54529	-0.393719	0.407144	-0.134921	0.814396	-2.92386	-3.02162	-0.0589508	-0.316783	0.199587	0.0342886
ADAMTS9-AS1														2.14201
ADAMTS9-AS2
ADAMTSL1	0.414153	0.124883	0.194308	0.0226537	1.30448	-0.1378	-0.346976	-0.240481	-0.497435	-0.0195785	0.0529354	0.078888	-1.45695	0.600515	0.313019
ADAMTSL2	0.389114	-5.641	0.360522	0.0236038	-1.19994	0.352441	-0.378319	-0.232834	-0.470743	-1.6287	-1.60598	-0.168162	-0.456135	0	0.544802
ADAMTSL3	0.401592	0.0573526	0.999848	0.108352	-0.0239583	-0.296085	0.152032		0.364297	-0.459857	-0.488858	0.28238	-0.0488462	0.346935	0.222019
ADAMTSL4	0.447638	0.422704	-0.0676539	0.27254	0.504063	0.0775418	-0.10224	0.742129	0.228701	0.825305	0.0359283	1.48705	0.673844	0.951287	0.290278
ADAMTSL4-AS1
ADAMTSL4-AS2														0.492294	0.510623
ADAMTSL5	-0.150332	-0.0937277	-0.111816	0.775828	0.355029	0.437098	-0.0294419	-0.0804381	-0.706152	0.799527	0.666023	0.270998	0.0986459	0.4501	0.248809
ADAP1	0.678772	0.440572	-0.161908	1.0526	0.271068	0.131228	-0.402065	0.00300167	-0.00619748	-1.09909	-1.39616	-0.122336	0.21779	0.76458	0.93904
ADAP2	0.0642185	0.488236	0.0665752	0.641753	-0.077377	-0.624615	-2.02785	-0.96715	-1.57041	1.28455	0.438122	1.87374	1.0016	0.230356	0.34126
ADAR	-0.362368	-4.50903	-0.609585	0.0585071	-0.12435	-0.0335062	0.662028	-0.0531802	-0.289663	-0.836108	-2.65293	-0.291509	-0.491952	0.806084	0.117037
ADARB1	-0.0376479	0.0974363	0.223869	0.13874	-0.265167	-0.146753	0.156529	0.0286589	0.0670527	0.495087	0.475241	0.0761518	0.204219	-0.191912	-0.168699
ADARB2	1.03182	0.341959	0.53005	0.550399	0.0217692	0.35374	0.239665	-0.00163528	0.0606151	-0.228775	0.372821	2.78445	1.52436	0.255333	0.132386
ADARB2-AS1															0.520363
ADAT1	-0.352966	-0.247196	-0.0649081	-0.289459	0.538107	-0.0564244	0.316597	0.879245	0.373212	0.186946	0.145607	1.44758	0.675411	0.255333	0.715837	-0.216732	-1.09684	-0.0594762	-0.047246	-0.0139539	0.0267541	-0.870598	0.325791	-0.0269659	-0.224234	-1.46713	0.232296	0.0880696	0.133718	-0.702218	-0.228827	-0.0924261	0.201316	2.50334e-05	0.204232	-0.335667	0.15137	-0.0182297	-0.224818	-0.209311	-0.22537	0.154646	0.280498	0.0119084	0.0519712	0.0235558	-0.195967	0.156261	-0.0471545
ADAT2	-0.630044	-0.330966	-0.165602	0.560473	-0.247137	0.016216	-0.263743	-1.40892	0.45803	0.151007	0.177693	0.0284699	0.610763
ADAT3	0.142073	0.703936	-0.0854234	0.657164	0.180143	-0.162547	0.177539	1.16697	-0.0137706
ADCK1	-0.0870819	1.10556	0.107174	-1.56144	-0.571981	-0.216164	0.366335	-0.0387347	0.446305	1.23254	0.776139	-0.0764908	0.16674		0.191513
ADCK2	-0.00342267	4.412	1.55409	0.123792	-0.166148	0.136555	-0.769523	-0.71954	0.549879	0.13276	0.775801	-0.935343	-0.312731	-0.406591	-1.34351
ADCK3																-1.39017	0.176674	-4.36117	-3.08157	-0.0774808	0.179682	0.0240675	-0.350835	-0.73042	-0.116916	0.34356	0.632933	-0.859868	-1.37961	1.4936	-0.330283	-0.351981	-1.04984	-1.0391	-1.16623	-2.08254	-1.02218	-1.64675	-1.8407	-1.57409	-3.37985	-2.42379	-1.20343	-1.70106	-1.3206	-1.92356	-3.09052	-1.09107	-4.82798
ADCK5	-1.22191	2.58105	1.09834	-0.014067	-0.014681	-0.578503	0.568353	0.716635	1.22962	3.66058	2.27373	4.02381	2.14321
ADCY1	-0.0487714	0.138266	-0.277486	-0.247695	-0.0429739	-0.100386	-0.00158969	0.0251557	0.681486	-0.00809252	-0.441045	-0.174244	0.240264	-0.401084	-0.238444	-0.0544402	-0.379677	0.197193	-0.150286	-0.116396	-0.0173926	-0.839786	-0.023577	0.0997266	-0.276041	0.545701	-1.08023	-0.123321	0.119651	-0.720372	-0.136667	-0.00379603	-0.69531	-0.309144	-0.415889	-0.00913751	-0.0723509	0.127337	-0.223448	-0.368311	0.0250311	-0.173808	-0.274295	-0.367391		-0.0368953	-0.721404	0.165126	-0.70876
ADCY10	0.156502	0.282787	-0.00291864	-0.172187	-0.161864	0.317788	-0.191859	-0.418399	-0.813215	-0.641576	-0.895141	0.165872	-0.287694	0.389403	0.744265
ADCY10P1														0.367371	0.408732
ADCY2	-0.163342	-0.116252	-0.108759	-1.18522	-0.548336	-0.244706	-0.486961	-1.38237	-1.55536	-0.198887	0.138966	-0.454352	-1.24591	0.225513	0.0949805
ADCY3	0.170727	-0.629603	-0.0641679	-0.0403012	-0.786006	0.202215	-0.421403	-0.245968	0.299792	-0.240312	-0.167708	-0.158864	0.286021	0.529901	0.517298
ADCY4	0.0159754	-0.451974	-0.242326	0.0826865	0.359797	-0.0272551	0.253737	0.858863	0.174629	0.927266	-0.21307	3.0502	1.92967			-0.844913	0.00129258	-0.12231	-0.166399	-0.0287527	0.0159052	-1.10599	-1.25137	0.0613301	-0.700032	-0.0948768	0.248857	0.130992	0.535235	-0.025732	0.277915	-0.735065	0.00657552	0.514869	0.567993	0.464113	-0.223005	-0.0746503	-0.161294	0.454247	-0.324835	0.76828	0.0403658	-0.127932	0.059396	-0.222205	0.718476	0.53374	0.177611
ADCY5	0.231182	-0.00284298	0.0367868	-0.303754	-0.156171	-0.480331	-0.126229	-0.508109	-0.234556	0.825048	1.17489	0.518732	1.31612	-0.0518086	0.026738
ADCY6	0.463526	2.06439	0.375967	0.700008	0.172584	0.166219	0.0927999	1.7854	5.12306	0.256462	1.51252	0.11552	0.129882	-0.289114	-0.369968
ADCY6-DT														0.265175
ADCY7	0.715448	-0.304309	0.165108	0.698355	0.0245245	-0.0587411	-0.345746	-0.525369	-0.475715	-0.782975	-0.754891	-0.0684323	-0.242777	0.264363	0.458891
ADCY8	0.0839717	0.139352	0.0670789	0.301779	0.00267927	-0.161615	-0.0797771	0.0356024	-0.0304683	-0.569655	-0.120229	0.195021	-0.149869	0.389403	0.499482
ADCY9	-1.53985	-1.61238	-0.345073	-0.791323	0.0557473	0.150358	-0.647504	-0.451633	-2.42341	-0.651642	-2.15429	-0.103523	-0.018154	0.308767	0.685891
ADCYAP1								0.333945	0.0836599	-0.995296	-0.688317	-0.242091	-0.316343	0.225513
ADCYAP1R1	0.322095	-1.0208	-0.11987	0.0937595	-0.572581	-0.296432	0.0217218	-0.153782	-0.00489629	0.269213	0.00411329	-0.423414	-0.435926	0.225513
ADD1	0.637684	2.26257	0.477337	0.0554696	-0.268299	0.204368	-1.42687	-1.46314	0.330781	0.727237	0.196583	1.82106	1.53327	-0.0374924	-0.0386347
ADD2		0.357894		0.000585889	0.224551	-0.0699139	-0.884167	-0.031866	2.0649	-0.32164	0.0236	-0.00178449	-0.0157039	0.0836465
ADD3	-0.392071	2.56064	0.705118	-0.0720064	-1.17201	-0.00728876	-0.337569	-0.312545	2.69297	1.01737	2.52068	2.82867	2.12165	0.45112	0.542512
ADD3-AS1														-0.363672	-0.0120352
ADGB	0.241607	0.773949	-0.38297	1.34309	1.33399	0.340063	-0.206086	0.966406	0.520389	0.767261	0.910672	0.745556	0.136858
ADGRA1			0.0732346			0.0834142				0.20307	-0.0339451	0.24163	-0.463877
ADGRA1-AS1
ADGRA2	1.05154	-0.0490815	0.209181	-0.0802423	0.0205878	-0.436881	0.2694	1.27231	0.819017	-0.211234	-0.735026	-0.4671	-0.278086	0.31199	0.305749
ADGRA3	-0.836878	-0.340682	0.239741	-0.961728	-0.0347736	-0.153931	0.137041	0.520281	-0.40837	0.288756	0.296216	0.400889	0.789088	0.230611	0.237038
ADGRB1			0.0732346	0.000585889	-0.0669605	0.00581612	-0.0797771	0.230477	0.35865	-0.114427	0.118071	-0.914031	-1.39983	0.15141	0.438805
ADGRB2	-0.31236	-0.00224942	0.0777068	-0.812038	-0.0991658	-0.779949	0.351413	-0.00603284	0.00322215	-0.555019	-0.223318	-0.25754	-0.494293	2.70697	3.25459
ADGRB3							0.0617421	0.462407	0.100999	-0.291595	0.10896	1.2649	0.0898609
ADGRD1	0.194687	-0.0999774	0.199666	-2.27819	-0.499297	-0.234641	-0.256773	-0.128326	-0.337293	-0.0257537	-0.296126	0.752005	-1.52164	-0.494908	-0.510989
ADGRD1-AS1
ADGRD2														-0.382112	-1.03783
ADGRE1	0.0583488	0.511967	-0.790886	0.377432	0.40983	-0.139037	-0.436576	0.0578092	0.0266976	0.0427212	0.177745	2.12734	1.37326
ADGRE2
ADGRE3														-0.320399	0.0208743
ADGRE4P	-0.214338	0.17242	-0.333661	0.755764	0.169374	-0.217456	0.0250318	-0.159876	-0.13177	0.475593	0.318379	3.0253	1.66022
ADGRE5	0.0474121	-0.120418	-0.800639	0.963037	0.966667	-0.60656	0.00795766	-0.142034	-0.756358	0.359632	-0.279491	3.88392	1.96285	0.993524	0.194123	1.6201	0.621519	-0.0939778	-0.356285	0.401949	0.0845851	-0.351422	-0.126221	1.15934	-0.411904	-0.563141	0.263878	0.103344	0.897469	-1.0616	0.0333293	-1.72102	0.399013	0.329829	-0.531446	0.0418003	-0.00308918	-0.312748	-0.281362	0.392048	0.686315	0.642671	0.201485	0.068406	-0.123191	0.286244	0.0614151	0.637904	0.14408
ADGRF1	-1.58314	-2.40937	-1.15029	-0.148425	0.320139	-0.709592	-0.355259	0.399057	-0.333376	-0.634428	-2.68125	-0.104172	-0.994013
ADGRF2	0.163272	0.0787287	0.572801	0.000585889	0.338141	0.0991461	-0.174547	0.278271	0.00770284	-0.954247	-0.23429	0.00367375	-0.0398151	0.186123	0.0509747
ADGRF3										0.130216	0.107743	-0.227223	-0.104502	0.300114	-0.128055
ADGRF4	-0.452693	-0.453429	-0.468238	-0.161823	-0.151577	-0.0801561	-0.252355	-0.103674	-0.184664	0.279229	0.376426	0.648252	0.766893	0.275137
ADGRF5	-0.462163	-0.262327	-0.218163	-0.0383153	0.234973	-0.481308	-0.428577	-0.103245	0.0753505	0.292913	0.227917	2.4247	1.65592	0.223705	0.0509747
ADGRF5-AS1
ADGRG1	-0.500076	0.0335802	-0.102033	0.239504	-0.205625	-0.273857	-0.350788	0.0969327	0.514848	0.00291779	0.376371	2.36456	1.218	-0.0931724	0.152515	0.192505	0.536588	0.62444	0.623346	0.104548	0.00487365	0.0738057	0.349154	0.674472	-0.136465	0.395224	-0.136549	0.110293	0.431411	0.573971	0.648874	0.0831852	0.873629	0.373949	0.698199	0.267734	0.933022	0.489202	0.17183	0.121763	0.316432	0.594274	0.451209	-0.0848258	0.483877	-0.754554	0.420913	0.407612	-0.0157599
ADGRG2	0.154658	0.762313	1.5105	0.0368764	0.362013	0.297123	-0.53849	-0.128883	0.230601	-0.389928	0.0339589	2.29394	1.70715	1.54607	0.672805
ADGRG3	0.801869	0.197588	0.689922	-0.123328	0.123445	-0.44033	-0.352909	0.023835	-0.0629551	-0.183803	0.40019	0.69338	2.03437		0.732221	-0.104401	-0.0696576	-0.218844	-0.0934288	-0.358776	0.0472572	-0.204672	-0.0188969	0.0322422	0.0457472	0.0519999	-0.0808673	-0.0537533		-0.181104	-0.039124	0.0404421	-0.175103	-0.118762	0.513322	0.415824	0.35783	0.528221	0.371928	-0.00760631	-0.130911	-0.0424232	0.532262	0.124867	0.0350783	-0.163437	0.0102203	-0.158953	0.990941
ADGRG4							0.260419	-0.403279	0.389274	0.671461	-0.113971	0.106704	0.0699075
ADGRG5	-0.0968071	0.379648	0.270998	-0.279042	-0.242112	-0.823767	0.512161	0.308194		1.05419	0.0438423	-0.245619	-0.382564	0.0435866	0.820004
ADGRG6	-1.03713	-0.0765499	-1.17698	0.612958	0.0270878	-0.0600606	-0.669902	-0.527275	0.390624	-0.227992	0.0430909	1.04974	1.44738	0.723843	0.665634
ADGRG7	0.236204	0.0787287	0.0732346				-0.13462	-0.0198352	-1.78096	0.295362	0.214357	-0.257254	0.746341		0.0509747
ADGRL1	0.842458	-0.493567	0.687238	-0.724628	-0.192168	-0.154532	0.0338439	0.665567	-0.657808	-0.42952	-0.49839	-0.108367	-1.14159
ADGRL1-AS1															0.560471
ADGRL2	-0.371824	-0.433143	-0.0593257	-0.187419	0.0540493	-0.330076	-0.303277	-0.392459	-1.02814	-0.148132	-0.701038	0.0234264	-0.106412	0.195654	0.253176
ADGRL3	0.253754	0.12829	-0.388225	0.29181	-1.06913	-0.253049	0.0264594	-0.00603284	0.285146	0.247859	-0.10726	0.683859	0.711215	-0.271454	-0.792106
ADGRL3-AS1															0.370444
ADGRL4	-0.757629	-0.170883	0.0810432	-0.478818	0.0418508	-1.00852	-3.2939	-4.49214	-0.415162	0.238214	0.376171	0.938468	0.949216	0.15141
ADGRV1	-0.0789634	-9.56695	-0.332494	-0.103771	-5.02007	-0.435406	-0.0730416	-0.0878851	-0.213855	-0.589178	-0.831681	0.103368	-0.0899132	0.285974	0.126157
ADH1A														0.422327	0.0509747	-4.28507	-10.5915	-38.0522	-16.351	-4.35078	-4.14789	-4.71867	-2.91559	-0.42898	-0.170008	-0.0462882	-0.832761	-0.159348	-0.578765	0.843845	-0.358144	0.268183	0.173477	0.347188	-0.956668	2.63461	-1.70911	-1.30536	0.0638071	-0.256882	-2.56556	0.628791	-2.89275	-1.80022	-0.969898	-0.518929	-0.331977	-4.12607	-8.71176
ADH1B															1.21066	-3.17308	-4.22696	-38.057	-16.5993	-4.16017	-2.06102	-4.85996	-3.57709	-0.770283	-0.0302648	-0.443996	-1.03254	-0.39895	-0.366983	0.778414	-0.640281	-0.225771	0.239772	0.625108	-1.2495	1.96227	-2.22568	-2.15255	-0.520192	-0.013305	-1.16981	0.614467	-2.50118	-1.74522	-1.39976	-0.70571	-0.0801706	-3.86684	-6.1619
ADH1C	0.793321	5.14439	0.996949	-0.24694	2.23349	0.530826	0.0577295	0.106897	1.87919	0.140361	0.215738	-0.201513	-0.268225
ADH4	-1.47432	-1.71548	-0.59946	0.148617	0.223989	-0.109966	-0.590241	-0.807546	-6.80678	-0.364914	-2.13266	1.87878	0.177375	0.252363
ADH5	-0.383483	-0.650842	-0.614668	-0.288679	0.520382	0.141564	-0.241208	-0.194382	-0.815667	0.832308	0.123347	0.924602	0.557345	0.607527		-0.937904	-0.865983	-2.12735	-2.19073	-0.254359	-0.712715	-1.34276	-0.159104	0.0429777	0.00772723	0.305533	0.906065	-0.329655	-0.263639	-0.641515	-0.0985022	0.599439	0.0176206	0.241944	-0.732587	-0.0024961	-0.856019	-0.171912	-0.0295573	0.290498	-0.62796	0.270939	-0.635203	-0.867323	-0.464377	-0.239997	-0.137922	-1.42947	-1.92445
ADH6	-0.229205	-0.235211	-0.20436	-0.351637	-0.11819	-0.201946	0.0452695	0.7585	-0.067872	-0.854501	-0.134729	-0.173698	-0.509107	0.700734	0.852884
ADH7	0.755119	1.99269	1.80807	0.621755	1.18937	1.33506	-0.179462	-0.133478	0.165608	0.207223	0.145959	-0.640404	-0.0341259
ADHFE1	1.25916	9.62116	3.04809	0.975196	9.30134	0.284683	-0.00239136	0.613483	0.837489	2.59356	2.69913	3.71639	3.76885	1.06966	0.596723
ADI1	0.445615	0.138645	0.0416668	0.297764	0.687015	0.492456	0.160428	-0.485612	-0.0242223	-0.0325831	-0.302891	-0.715861	-0.713149	0.339071		-4.38601	-2.93476	-3.40878	-5.29466	-2.74418	-1.48797	-3.4813	-1.35898	-0.311056	-0.135442	0.107208	1.41722	-0.934723	-0.931755	-0.0621021	-0.135681	0.292157	-0.522529	-0.318847	-0.68159	-1.69675	-0.422207	-0.241647	-0.016865	-1.97375	-6.69901	-1.49425	-1.19699	-1.43272	-0.770785	-0.857119	-1.20774	-0.223597	-4.52093
ADIG	0.236204	0.613453	1.20317		0.0864565		-0.519519	0.356811	0.00202183	0.00922202	0.594301	-0.0609876	-0.172353
ADIPOQ	-0.0776325	0.0834806	-0.00291864		0.702531		0.983557	0.421436	0.269435	0.167613	-0.081667	1.27602	0.199686	0.241926	0.383371	0.118179	-0.0971687			-0.0966203	-0.350213			-0.114268	0.614031		0.213617	0.430682			-0.113637	-0.0342336	0.170322	-0.0222831	-0.0214489	-0.0360196	0.146556	0.191566	-0.0218689	-0.00769233	-0.0284229	-0.0283092	-0.0583997	0.0944725	0.215472	-0.0445794	-0.0505647	-0.0363198	-0.0471092
ADIPOQ-AS1														-0.277288	0.149441
ADIPOR1	0.157132	0.439972	-0.183511	0.246099	2.77422	0.139664	-0.118265	0.033403	-0.155882	-0.100149	-0.563942	0.0148817	-0.0294416	-0.743505	-0.367497
ADIPOR2	0.189351	4.7025	2.23958	-1.0038	-0.510933	-0.700631	0.742457	4.08253	0.176339	0.0565278	1.13641	0.164793	0.847719
ADIRF														0.657429	0.76071
ADIRF-AS1														-0.390747	-0.157043
ADK	-0.441519	-9.07346	-2.98457	-1.01837	-1.66821	0.0285353	-0.247044	-1.97311	-7.06626	-0.992345	-1.02376	-1.26268	-1.23172	0.623298	0.253276
ADM	0.0507226	0.212463	0.458978	-0.179191	0.107587	-0.978676	0.694651	1.04228	0.804667	-2.15529	-0.940104	-0.269482	-1.13928			-0.0598136	-0.193049	-0.11193	-0.479038	0.0131061	-0.265239	-0.517199	-0.336569	0.275419	-0.0479219	0.128846	0.240343	0.0117898	0.827609	1.35187	1.12679	0.502722	-0.140185	0.659283	0.722539	0.0863766	0.986191	2.45061	0.0128203	0.0322965	0.282333	0.854386	2.27927	0.226093	0.0492826	0.332311	-0.493401	0.940024	0.764867
ADM2		0.168918								-0.930888	-0.726395	0.390096	-0.271545		0.0509747
ADM5														-0.115259	-0.26574
ADNP	-0.925123	-1.5573	-2.83899	-0.383478	-0.139095	-0.32458	0.104738	-0.125286	-0.944188	-0.786095	-0.748205	-1.0705	-0.184592	0.193798	0.324477
ADNP-AS1														0.163834	-0.0642865
ADNP2	-0.39105	0.26944	-0.24421	0.26025	0.171068	-0.0530835	0.501675	0.310724	-0.179637	0.683106	-0.892508	1.03248	1.03286		-0.130419
ADO	-0.0173785	0.194687	-0.202513	-0.217119	-0.111725	-0.290397	0.196575	-0.0325747	-0.287756	0.0385314	0.3047	0.506238	0.188431	-0.47384	0.443869	0.360442	-0.200778	0.0302645	0.933324	-0.611742	0.95926	0.0445762	0.0739545	-0.552354	0.469272	-0.444002	-0.280073	0.0283032	-0.319468	0.257156	0.22574	0.0718217	-0.00710574	2.01722	0.0482505	0.11244	0.727222	-0.0993958	-2.09047	0.386076	0.280645	0.334948	-1.45395	-0.163991	-2.08516	-0.152772	-0.12786	0.697789	-0.0149944
ADORA1	1.00595	-3.41995	-1.66609	0.17004	-0.11293	0.0051913	-0.589015	-1.25661	-0.670346	-0.155657	-0.0266481	2.05746	1.11483	0.164616
ADORA2A	0.419628	-0.26294	-0.237639	-0.122158	0.138645	-0.0821581	-0.471108	-0.314249	0.689488	-0.391258	-0.924066	0.2164	-0.185743	0.101386		0.124197	-0.938308	-0.399051	0.156777	-0.865633	-0.438154	0.0168237	0.785105	0.330054	-2.58034	-0.132711	0.0259358	-0.0322168	-2.97926	0.0499143	0.0108641	-0.124927	0.0938724	-0.629161	0.0345989	0.0144777	-0.0387845	0.180571	-0.738161	0.511169	0.299817	-0.766466	-0.158675	-0.153692	0.0217267	-0.453383	-0.0142228	-0.810917	-0.868534
ADORA2A-AS1														1.10594	0.256625
ADORA2B	0.470582	-0.00261242	-0.0807731	-0.225105	-2.02279	-0.830734	-0.635037	-0.30857	-0.0802126	0.170336	-0.742443	-0.260105	-1.18785		-0.155234
ADORA3	-0.00448354	-0.218072	0.271921	0.1573	0.0960318	-0.137921	-1.63678	-1.50212	-0.0213862	-0.0746056	-0.144012	-0.703731	0.110254
ADPGK	0.0496081	1.3005	0.510746	-0.296511	0.8104	0.00943768	0.384113	2.0439	0.487512	0.607155	0.230796	0.652346	0.348065	1.01582	1.20063
ADPGK-AS1														-0.0626191	-0.0986244
ADPRH	0.452115	-0.728478	0.106953	-0.0184186	-0.554751	-0.389956	-1.12482	-1.15065	-1.1207	0.675322	0.0907423	0.705355	-0.25178	0.225513
ADPRHL1	0.383597	0.171671	0.258069				0.0264592	0.0682314	1.63769	-0.983191	-0.0677293	-0.343157	-0.332131	-0.747313	-0.769683
ADPRM	0.529186	0.526461	1.39642	0.420155	0.722908	0.123751	0.53407	-0.267301	-0.0633216	-0.119472	0.468241	0.110781	0.157856	0.182362	-0.378446
ADPRS							-1.46675	-0.982035	0.550894	0.128979	1.03248	0.987603	1.32233	-0.321201	-0.670241
ADRA1A	-2.93201	-0.752524	-0.58066	0.00376612	-2.50163	-0.38306	0.205102	-0.0406707	0.457572	0.396857	0.055667	-0.507571	-0.177962	0.276347	0.126157
ADRA1B	0.0257095	-4.20176	-0.610914	-1.64468	0.298508	0.213617	-0.367705	-0.373135	-6.68635	0.0541867	-1.74395	0.82432	0.208746	1.25461
ADRA1D	-0.228478	-0.576183	-0.596867	0.0620744	0.00267927	-0.161615	-0.421666	0.103836	-0.0354469	0.626571	0.259938	-1.47907	-1.31291
ADRA2A	-0.216895	3.56097	2.07055	-0.262288	-0.244567	-0.251249		1.64104	2.02433	0.857004	1.79862	0.333398	0.103569
ADRA2B	0.0529892	-0.0629063	-0.589702	0.00830112	-0.457902	-0.48792	0.571865	0.275019	-0.444065	0.126738	0.205238	0.121782	0.0692974
ADRA2C	-0.385092	-0.0288271	0.105586	-0.389235	-0.37583	-0.379855	0.172019	0.321487	-0.0666623	0.878035	1.01584	0.627431	-0.245667	-0.877441	-0.848389
ADRB1	-0.0430479	0.0290436	-0.273255	0.0903387	0.671229	0.128111	0.212988	-0.0458237	1.47822	0.115386	-0.394337	-1.64938	-1.81817	0.566907	0.222019
ADRB2	0.743097	0.528277	0.210361	0.450864	-0.429672	-0.0974523	0.0944147	-0.0262195	0.139236	0.150514	1.29466	-0.0438688	-0.156293	0.442362	0.117037	-0.556558	-0.390282	-0.165099	0.145212	0.0852748	-0.0286581	0.399611	-0.631869	0.0524362	-0.0488393	0.441241	-0.345278	0.205495	0.177791	-0.0732466	-0.346029	-0.645242	0.58061	0.298273	0.101781	0.912018	0.332174	-0.301319	0.52857	0.128912	0.0764685	0.273836	0.583499	0.00881479	0.14623	0.0416207	-0.281174	-0.0790508	0.237864
ADRB3	-0.713997	1.63988	0.49171	0.0696003	0.979952	0.121276	-1.67779	0.21575	-0.088973	1.73344	3.61511	0.0121331	0.372864	-0.646742	-1.55729
ADRM1	0.244319	2.44519	0.139661	-0.309791	1.03181	-0.158303	0.738231			1.10017	1.168	0.730665	0.609974	0.0518059	-0.0528599
ADSL	0.11031	0.909904	-0.277308	-0.396479	-0.097488	-0.0822612	0.704407	0.782928	2.40522	1.15149	2.56529	0.13218	0.853075	0.261822	0.570672	0.553357	0.111888	0.409939	0.205958	-0.0320832	-0.0965566	0.0869264	0.791418	0.290369	-0.273725	0.236377	0.0251501	0.125477	-0.107769	-0.597436	0.562255	0.0686655	0.442622	-0.0152149	-0.133395	0.142	0.359001	0.356518	-0.532094	0.118574	0.675686	0.671121	0.500814	-1.3723	0.104304	0.00721211	-0.111914	0.664102	0.0993591
ADSS1	2.08321	1.09463	1.85787	0.223926	2.9834	0.217492	0.425953	-0.0964707	0.0914358	3.40725	3.13666	3.46317	2.25568	0.241926
ADSS2	0.486333	2.02415	0.867882	0.553078	0.526102	-0.146865	0.973929	1.63414	4.84874	0.555931	0.924831	0.961521	0.447974	0.265043	0.337285
ADTRP	-0.0777669	3.99525	1.26083	0.968773	7.30604	0.588163	-0.0957065	0.307803	1.42906	0.154322	1.68484	0.22999	0.650422	0.180187	0.297277
AEBP1	0.203308	-0.135646	-0.380855	-0.224629	-0.606755	-0.0408339	-0.509896	-0.561764	0.133978	-0.284843	-0.336595	1.09762	0.0564543	0.771495	0.238688
AEBP2	-0.216666	0.448167	0.0850862	1.16894	-0.2815	0.100434	-0.134445	-0.698076	0.120604	0.473741	1.44533	-0.34079	-0.0137948	0.0951511	-0.358954
AEN	-0.0125283	0.323793	0.703691	0.304301	-0.217548	-0.349786	0.0645197	-0.168847	-0.0237803	-1.56486	-1.07169	-0.0860797	0.00342509			0.0441092	0.271117	1.49705	0.634388	0.0495208	0.521055	-0.26799	-0.16954	-0.846574	0.0853967	0.457745	0.293051	-0.452358	0.159497	0.54233	0.379794	-1.74912	0.094272	0.478172	0.120907	0.283869	-0.400961	-0.0216642	0.099362	-0.271632	-0.245248	-0.470149	0.165215	-0.620174	-0.569311	0.803642	0.437083	-0.167485	1.35733
AFAP1	-0.30581	-0.24928	-0.241065	0.399932	-0.63427	-0.0791061	-0.1114	0.382634	-0.0198595	0.468123	-0.253755	-0.0973434	-0.764863	0.150213	0.542442
AFAP1-AS1														-0.32309	-0.0604701
AFAP1L1	0.150526	0.225159	0.0610141	-0.7948	-0.206074	-0.512311	0.158693	0.402639	0.191216	0.250596	0.469542	0.0908605	0.00249561	0.269933	0.264937
AFAP1L2	0.164632	0.190116	0.121867	0.41129	0.00559697	0.128103	0.308333	0.0280249	-0.419887	-0.698894	-0.267362	0.728266	0.184626	0.664843	0.108176
AFDN	-0.254668	-1.04365	-0.0172204	-0.878604	-0.641974	-0.138904	-0.196282	-0.104995	-1.475	-0.931441	-0.212271	-0.175254	-0.0746321	-0.315281
AFDN-DT														1.68095	1.37163
AFF1	-0.790692	-0.630337	0.207965	-0.369941	-0.237708	-0.824223	-1.28808	-0.280783	-1.64366	0.406985	-0.128015	0.884085	0.449201	-0.0515466	0.0360072
AFF1-AS1
AFF2	0.158102	-0.318192	-0.332088	-0.232056	-0.0522607	0.187674	0	0	0.65967	-0.263336	-0.0342987	0.137774	0.174655	0.371217	0.273573
AFF3	-0.173464	-0.787086	-0.192994	0.411782	-0.27142	0.00933152	-0.165563	0.953893	0.541847	-0.296688	0.0900945	-0.417832	-0.406998	0.164616
AFF4	-0.607442	0.0545086	0.349825	0.0180013	-0.223979	0.121049	0.440894	0.531801	-0.504306	-0.422114	0.109823	-1.71552	-0.957557	-0.57356	-0.536197
AFG1L	0.683161	3.31275	1.11918	0.0967034	-0.192328	-0.219678	0.475993	0.534908	2.1579	1.88786	2.3583	0.627551	0.417057	0.572697	0.253276
AFG3L1P														-0.779066	-0.797539
AFG3L2	0.496849	6.82228	0.927885	0.52639	1.65069	-0.00926408	0.376039	0.257387	1.31813	1.81614	2.48659	1.6658	1.99127	-0.145419	-0.0667407
AFM	-1.90087	-2.83443	-1.15181	-0.838426	-0.383604	0.578128	-0.19224	-0.257967	-2.93569	0.104204	-0.886164	0.591598	-0.421332
AFMID	0.975603	2.26111	0.283424	0.110113	7.2493	0.543722	1.57343	0.518472	-1.37752	2.02964	0.283128	2.04994	0.582157	0.120276	0.0717202
AFP	-1.07842	-0.290526	-0.801644	-0.498255	0.359181	-0.210177	-0.136465	-1.11621	-1.83849	0.137583	-0.131451	0.260517	0.0154204			-6.50886	-4.65714	-0.634917	0.535032	-1.55592	0.220321	0.287013	-0.308929	-0.608646	0.0809363	0.174006	-0.0759876	0.374937	-2.42956	-0.0299169	-0.0231098	-4.33336	-1.51557	0.0901221	-4.0404	-3.75014	-2.1821	-1.54839	-2.32608	-1.00719	-5.67456	-1.16494	-2.59748	-3.75074	-2.17365	-2.73286	-2.53893	-5.72341	-4.8474
AFTPH	-0.214981	-0.0923669	0.00830689	-0.0203793	-0.127782	0.0215379	0.235552	0.170752	-0.0320005	-0.549573	0.0199964	-0.0641905	-0.296061	0.823942	1.62061
AGA	-0.523805	0.261912	-0.178358	0.0311456	-0.0824825	-0.216936	-0.322899	-0.0224741	1.0367	0.332963	0.903579	0.781574	0.884957	1.77004	1.18891
AGAP1	0.176644	-0.0713457	0.0145371	0.325571	1.7653	-0.213788	0.19521	0.221464	-0.112227	-0.584232	-0.933453	0.0496457	0.0977955	-0.161046	-0.0370107
AGAP1-IT1
AGAP10P
AGAP11														0.330456	0.248809
AGAP12P
AGAP13P
AGAP14P
AGAP2	0.21342	-1.34216	-0.359766	-0.0867729	-0.647992	0.376875	-0.355677	0.0386697	-0.374434	-0.573296	-1.01811	-3.30862	-2.56453	-0.825209	-0.90258
AGAP2-AS1														0.194905	-0.0825034
AGAP3	0.486306	0.0020466	0.0621654	0.239279	0.530228	0.517796	-0.036305	-0.854576	-1.66895	-0.353623	-1.15658	0.337561	0.227641	1.09184	0.771116
AGAP4
AGAP5
AGAP6
AGAP7P
AGAP9
AGBL1										-0.130771	0.203852	-1.12133	-1.5282	0.191502	0.117037
AGBL1-AS1
AGBL2	-0.0763027	-0.00232201	0.806226	0.15323	-0.0564581	0.237414	-0.082185	-0.456764	-0.00740619	0.30276	-0.565153	-1.37532	-0.0152914
AGBL3	-0.554995	-0.891255	-0.391509	-0.442235	-0.194101	-0.0385066	0.17612	0.114175	-0.66045	-0.0770518	0.528716	0.335634	-0.987335	-0.475598	-1.28726
AGBL4							-0.119952	0.044448	-0.0666623	0.00908878	0.720214	-0.645405	-1.09333	0.0391771	-0.315229
AGBL4-AS1
AGBL4-IT1
AGBL5	0.205749	1.55624	0.745822	-0.45019	-0.610873	0.0284264	0.170221	-0.656075	-0.20284	1.42255	0.352379	0.469603	0.0380144	-0.0315561	0.283194
AGBL5-AS1															0.376128
AGER	3.7232	2.78447	0.584125	0.187549	1.06994	0.0691787	-0.193814	0.192232	-0.0120861	-0.435058	-0.0407652	-0.715114	-0.718066		0.0509747
AGFG1	-0.414254	0.58954	-0.534205	0.0208541	-0.567325	-0.79931	0.451888	0.0323801	0.469739	0.0283295	-0.465768	1.19395	0.895735	-1.12843	-0.0150151
AGFG2	0.1144	-2.65367	-0.977004	-0.00936283	0.138226	0.884083	-0.0165501	-0.259803	0.140227	0.4871	-1.69196	3.18564	0.38919	0.180187	0.313966
AGGF1	-0.73151	-0.198719	0.155102	0.0878593	-0.0262113	-0.415133	-0.677734	-0.36806	-0.746006	0.678073	0.123976	0.380552	-0.0302073	0.607527	0.322137
AGK	-0.173907	0.523303	0.246077	-0.189259	-1.22929	0.0443279	-0.202648	0.0754864	-0.052402	-0.125396	0.509181	1.61843	1.87592	0.20282	0.247083
AGK-DT
AGL	-0.854537	-1.88801	-0.430148	-0.141494	0.069203	0.21222	0.959405	0.19781	0.0463714	0.680762	-0.159311	1.03793	0.270509	0.388684		-1.32577	-4.19868	-6.31701	-8.2334	-0.117354	-1.35097	-1.38183	-0.18748	-0.238901	-0.0334616	0.0904787	0.455558	0.136216	-2.624	-1.19104	-0.976978	0.95387	-0.777386	-0.710614	-0.332339	-1.46688	-0.103137	-0.285616	0.076239	-1.72571	-3.52792	-1.75219	-0.0373796	-1.73582	-0.682395	-2.0908	-1.0356	-1.85917	-3.82739
AGMAT	0.385894	-0.580926	-0.274688	-0.0981871	0.762249	-0.217095	0.0464287	-0.0976105	-3.49004	0.701929	-1.07541	0.929277	0.101603	-0.127181	-0.284891
AGMO	-0.0891211	1.65215	0.0606403	0.0928082	3.32545	0.375986	0.179044	0.0319744	0.0805892	0.213767	0.763167	0.37844	0.210062	-0.932184	-0.888041
AGO1	-0.488535	-0.717443	0.251201	-0.815989	-1.31063	-0.516858	-0.42829	-0.441819	-1.15448	0.141908	-0.129013	0.335375	0.454314	3.15203	1.28725
AGO2	-0.403562	-0.350502	0.0504926	-0.448308	-0.79467	-0.0936051	-0.120644	0.098944	-0.00973024	-0.448206	-0.75782	-0.241464	-0.318619	-0.195512	-0.0244
AGO3	-0.124699	0.638524	0.780699	-0.370979	-0.00738472	0.192918	1.09744	0.909171	-0.00518368	0.537595	-0.141218	-0.846928	-0.156814	-0.0874857	-0.156411
AGO4	-0.16962	0.0002086	0.677031	0.202138	-0.0835008	-0.0805433	-0.364206	-1.08505	-1.13746	-0.00776249	0.0186575	-1.3368	0.381586	-0.216208	-0.543527
AGPAT1	0.48577	0.498575	0.680801	0.228036	1.34729	0.0783938	0.420499	0.773893	-0.00722098	0.898564	0.290917	2.55271	2.52125
AGPAT2	1.34669	3.49418	2.86305	-1.31633	-1.97534	-0.261521	0.182851	-0.100073	-0.0452801	0.829957	0.462508	0.846422	0.859569	0.101386
AGPAT3	0.306013	2.40655	1.60429	0.188701	-0.0699351	0.0681801	-0.155303	0.513644	3.75552	0.155791	0.737906	-0.45943	-0.0130352
AGPAT4	0.14213	-0.476039	-0.0695566	-0.0939806	-0.641466	-0.383875	-0.103734	-0.667111	-0.610835	0.132693	-0.709678	0.315936	-0.376709	0.211521	0.10827
AGPAT4-IT1
AGPAT5	0.10643	1.31776	0.494466	0.24178	0.957737	-0.0740024	-0.421334	0.362214	0.84889	1.52644	2.58463	1.2659	1.34824
AGPS	-0.205079	0.186792	-0.0320312	0.0104355	-0.0570285	-0.259365	0.110131	-0.370209	-0.606496	-0.0799487	0.339993	-0.037731	0.863512	0.195322	0.200247
AGR2				0.0773073		0.0834142				0.169546	0.194384	0.0155676	-0.775229	-0.0536977	-0.0455304
AGR3							-0.165992	-0.120593	-0.108289	-0.035704	0.179368	-0.355557	-0.067068					-0.113564	-0.376262		-0.0820844	-0.386656	-0.265133	0.134384	-0.153892	0.0729753	-0.236163	0.072849	-0.214831	-0.332722	-0.0769738	0.201921	0.130322	0.00411115	0.00098485	-0.00391113	-0.0137977	-0.0219966	0.00758199	0.0195281	-0.000847135	0.00195554	-0.0214266	-0.0101743	0.0479358	-0.0135078	-0.0154851	0.191916	0.03396
AGRN	-0.379348	-1.30085	-0.410343	0.420071	0.00555321	0.131924	-0.485547	-0.663647	-1.75644	-1.72376	-2.33032	0.0644294	-0.384067	1.30765	0.849848
AGRP	0.170894	0.0787287	0.160855	0.0773073						0.0604201	0.39824	-0.0534781	-0.443959	-1.25911	-0.778929
AGT	-0.430989	-7.00304	-1.95732	-0.941691	-2.03244	0.410608	-1.47616	-1.57648	-4.38716	-0.238216	-2.19772	0.298014	-0.142714
AGTPBP1	-0.449466	-0.943444	0.282646	-0.0754805	-2.23172	-0.0665923	-0.159676	0.404099	0.0447409	-0.67944	-0.261128	-0.716067	0.0368929	0.0901826
AGTR1								-0.182036		-0.705807	-1.42855	-0.689444	-1.74253
AGTR2							0.0264592			-0.543984	-0.428091	0.208309	0.10548
AGTRAP	-0.009132	-0.284785	-0.0341136	-0.033413	-0.0309012	-1.78196	-0.489379	-0.35603	-0.536669	0.240896	0.12709	0.138728	0.412592	0.0836465
AGXT	0.00514063	-0.221857	-0.49772	-0.158971	0.273832	-1.17765	-1.25319	-2.16572	-4.75226	1.77234	0.534166	-1.96851	-1.54879
AGXT2	-0.0194669	0.257201	-1.10779	0.381732	0.510613	0.262418	-0.141146	0.0420822	0.102897	0.325082	0.508502	1.73796	1.38418	0		-12.2592	-11.9604	-12.0624	-6.84623	-2.66329	-2.66994	-0.635776	-0.314575	-0.852407	-1.24714	-0.337855	-0.123433	-2.46036	-6.4449	-2.63155	-5.00095	0.343575	-0.388123	-0.518214	-0.0522503	-1.22845	0.132205	0.102735	0.441982	-1.65819	-2.94309	-2.35259	0.194924	-0.491264	-0.311867	0.129344	-0.107886	-0.499796	-1.05673
AHCTF1	-1.47781	-1.26767	-0.515043	-1.42452	-0.330586	-0.13687	0.448364	0.341271	-1.73944	0.309596	-0.218987	0.0250497	-0.227703	0.315223	0.0509747
AHCTF1P1															0.581559
AHCY	0.874585	0.131132	-0.0944832	0.179371	7.1564	0.113676	-0.0222252	-0.0847855	-1.09335	0.500264	0.231672	-0.0120176	-0.254713	0.0664144	0.519166	5.90511	2.07275	2.23581	1.97772	-0.180989	0.137759	1.97261	0.411783	0.277706	0.728712	0.0770047	0.174437	-0.599281	1.51168	0.993764	1.00519	-0.0622769	-0.230615	-0.305894	-0.0535899	-2.19301	-0.42303	0.263604	-0.570368	0.165879	0.973431	0.0134014	-0.246278	0.126022	0.0407188	-0.198569	-0.159884	-0.0532325	0.324792
AHCYL1	-0.262441	0.0542827	-0.500365	-0.0355015	0.582	0.205628	-0.08672	-0.00867203	0.240498	-0.0834745	0.276077	-0.0262546	-0.134975	-0.138208	-0.0162537
AHCYL2	-0.530221	1.69256	1.03715	0.00919891	-0.044877	-0.10928	0.490581	0.933867	0.23724	0.314731	0.523551	0.662867	0.24452	-0.141043	-0.315017
AHDC1	0.0469697	-1.8261	-0.54452	1.16521	0.749279	2.2813	-0.204355	-0.338165	-4.34142	0.037059	-0.135576	0.288942	0.272884
AHI1	0.272639	0.133971	-0.0935912	-0.584101	-0.254327	-0.70837	0.286167	0.0846862	-0.234643	-0.0626976	-0.166912	0.0330507	0.268216	0.389403
AHNAK	-0.475642	-0.335152	-0.247585	0.276405	0.0672609	-0.955024	-0.247071	-0.251195	0.303512	-0.605952	-0.719762	-0.0122147	0.404129	0.29765	0.624298
AHNAK2	0.444272	0.253623	-0.112807	-0.256566	-1.49313	-0.714687	-0.475196	-0.395361	-0.258819	0.00934278	-0.0955877	0.266267	0.358775	-0.0768039	-0.0304387
AHR	-0.434481	-2.52129	-0.229403	-0.331237	1.45162	-0.0173911	0.082097	-0.0588596	-0.466204	-2.25533	-4.00839	-0.290051	-0.989902	-0.280596	-0.404054	-0.171696	-0.211496	-0.391254	-0.0529486	-0.0025573	-0.0404986	-0.252421	0.161031	0.327415	0.717831	-0.104474	-1.42695	0.400723	-0.277999	-0.772356	-0.706964	-0.180211	-0.0905652	0.518369	0.0383184	-1.4032	-0.132441	-1.3402	-0.38274	-0.183065	-0.777736	-1.00056	0.130009	-1.25797	-0.335541	-0.505991	0.217325	-1.19754	-0.665127
AHRR	0.108478	0.400576	-0.390202	-0.00419482	-0.128133	0.220743	0.146225			-0.068317	0.12863	-0.0960059	-0.0126935			0.499905	0.0476096	0.165985	-0.855462	0.61334	-0.731888	0.328211	0.114452	0.384738	0.701778	0.369144	0.204278	-0.0240409	0.184722	0.116565	0.0418662	0.0778085	0.203569	0.617714	0.0587644	0.0112713	0.642064	0.442771	-0.0240918	0.118256	-0.0237504	0.653174	0.421624	-0.462226	0.304518	0.11503	-0.202765	0.205456	0.00887228
AHSA1	0.0295871	3.50609	0.405016	-0.750962	0.368279	-0.337775	1.25543	1.90654	2.10744	0.782046	1.54739	0.0837051	1.02591	-0.167662	0.101454	9.11681	1.47245	4.79648	1.66191	0.651598	-0.0380507	-0.00791929	0.0431375	-0.688764	0.284879	0.676004	0.0535668	-0.000474438	0.160034	0.565441	0.815393	0.0867129	-0.137868	0.0624433	-0.0943388	0.196097	-0.306608	-0.00664104	-0.248353	2.76368	0.960239	-0.30625	-1.48896	1.58757	0.000756179	0.839449	-0.296876	-0.0143896	0.0474699
AHSA2P	-0.433377	0.959726	0.231036	-1.72657	0.642137	-0.248752	0.527659	0.742212	0.879892	0.131909	0.220413	0.0143001	0.483468	0.505475	0.344143
AHSG	-1.61409	-9.93866	-1.83498	-0.883161	-2.01661	0.250344	-0.920997	-1.38335	-6.08511	-0.172965	-1.50549	-0.0614652	-0.236013
AHSP																-0.778661	0.325817	-0.113119	0.184416	-0.109137	-0.279255	-0.996462	0.0174918	-0.474763		-0.749351	-0.555764	-0.277296	0.172637	-0.841461	0.0846099	0.138872	-0.788812	-0.179133	-0.284742	0.10563	0.164771	-0.163779	-0.138714	-0.0981393	-0.83695	0.131456	-0.862612	-0.263504	-0.0684697	0.248417	-0.229474	0.0205385	-0.398672
AICDA										0.433895	-0.654167	0.267264	-0.0641534		0.126157
AIDA	-0.154092	-0.162898	-0.544368	1.03591	-0.0595802	-0.0497959	-0.672017	0.038209	5.45891	0.0937309	0.158648	0.705853	0.40745	-0.00815161	-0.373646
AIF1	0.882483	0.371396	-0.406445	0.33363	0.541198	0.0202793	0.41463	0.361008	0.59445	-0.634053	-0.244306	-0.173593	0.0392202			-1.4144	-1.69228	-1.11769	-2.71232	-0.592203	0.138833	0.599088	0.089462	-0.282142	0.566213	0.905474	-0.352334	-0.319237	-0.618885	-1.60263	-2.25762	-1.35117	-1.13063	0.626041	-1.58192	-0.780318	-0.789603	-5.60363	-1.68636	-0.130208	-0.107104	0.111341	-1.04794	-1.60867	-0.980277	-1.09552	0.482975	-0.177616	-3.35595
AIF1L	-0.741231	-0.00792284	-0.161106	0.0327385	-0.190429	0.0188118	0.201057	-0.00603284	0.00322215	-0.0842242	-0.0473136	-0.631543	-0.520232
AIFM1	-0.307469	0.664105	-0.217181	0.0364229	0.483543	0.568184	-1.23604	-0.568204	0.135285	1.44572	1.95829	0.725153	1.01976	0.584601	0.559204	-0.429807	2.18494	0.0540538	-1.09142	-0.235501	2.28573	0.63795	1.17269	-0.562413	1.88493	1.16442	0.659292	-0.911343	-0.0101611	0.165286	0.103824	0.509843	-0.552166	-0.665999	-1.27853	-0.324154	-1.19407	-0.176887	-0.426278	-0.0401741	-1.09593	-0.208516	-0.578235	-0.909121	-0.459289	-0.582533	-0.459716	-2.91314	-2.88689
AIFM2	0.931545	4.42265	1.18965	0.234554	0.166343	0.495165	0.535674	0.67747	0.955149	0.595912	1.37204	0.935528	1.31368	1.17819	1.2794
AIFM3	-0.212132	0.224425	-0.342654	0.105418	0.145626	0.948214	-0.0982173	-0.189651	-0.941305	0.421517	-0.350368	1.42103	0.177097	0.802109	0.561669
AIG1	0.57179	5.99889	2.28505	0.420612	-2.28283	0.843101	0.0273242	1.26716	3.71092	0.71972	1.43251	-0.0196019	0.408792	0.678409	0.980694
AIM2	-0.0943519	-0.310943	0.192826	0.161602	0.0161604	0.00851128	0.0344391	0.385887	0.0620313	-0.602374	-0.200074	0.573126	0.462697	-0.242001	-0.544674
AIMP1	-0.189034	0.1127	-0.851567	-0.638348	0.0560436	0.282744	-0.457891	-0.471723	0.0954092	0.22576	0.254394	-0.607141	-0.671469	-0.0521638	0.0665393
AIMP2	0.0330712	-0.112488	0.0345438	-0.464713	-0.0960991	-0.488977	0.610208	0.947823	1.54821	1.03598	0.873898	0.676552	0.599007	-0.163737	0.0518595
AIP	0.286211	0.0255041	0.147353	0.125678	0.180446	-0.0911561	0.0429139	-0.0903279	-0.748082	0.257916	0.168338	0.440418	0.238598	0.44609	-0.0539353
AIPL1	0.0714631	-0.0745254	-0.0800324			0.0834142				-0.407213	-0.0175553	-0.469425	0.0511039	0.285974
AIRE	0.0756155	0.345566		0.0773073	0.0864565					-0.121318	-0.0342466	-0.451585	-0.616742	-0.0862544	0.116592
AIRN	0.271964	0.99036	0.258075	-0.046331	-0.0489549	-0.213898				-0.342024	0.947609	-0.884399	-0.15285	1.05341	1.01822
AJAP1	1.00967	0.00180276	1.03398	-0.423622	-1.66558	-0.0361493	0.0264592		0	-0.43592	0.286009	-0.373715	-0.183497
AJM1	-0.0427985	-0.121531	0.355659	-0.365898	-0.130087	0.122495	-0.129942	0.0092704	-0.359745	0.591344	-0.0589655	-0.740126	-0.39294	0.220759	0.037578
AJUBA	0.473198	3.30137	0.393822	1.88848	3.67767	0.12125	0.0905836	0.439227	-0.201612	1.39519	1.09843	0.8948	0.567495	0.476837	0.270461
AK1				-0.223213	-0.201167	0.0333207	-0.237886	-0.791371	-0.0565721	-0.507633	-0.412535	-0.120821	-1.2018
AK2	1.23569	-0.118408	0.231058	0.393172	1.73143	0.430972	0.604087	0.661043	-0.0157201	1.62866	0.116446	0.343605	0.0142381	1.45977	0.702902
AK3	-0.212964	-0.598336	-0.123065	-0.0308553	2.00171	0.291392	-0.160761	-0.13369	-1.06795	0.754296	-0.662498	0.946827	0.255339	0.0895915	0.0351804	-0.181384	-0.0675075	-0.0449356	-0.206002	0.874568	1.00514	0.629059	0.639707	0.108531	-0.645368	-0.0702037	1.26671	0.108626	-0.447681	0.0528975	0.82465	0.226601	0.406903	0.157043	0.0330192	-0.258415	-0.0652356	-0.156026	-0.227842	1.73635	0.085331	0.126284	-0.312796	0.0399453	-0.257241	-0.0448244	0.128456	-0.027727	0.16546
AK4	0.515355	-0.206093	-0.143453	-0.141024	0.697261	1.53399	0.5914	-0.0684169	0.117497	0.292989	-0.686503	-0.0715526	0.166603
AK5	-0.817331	-0.189643	-0.225423	0.0093851	0.379463	0.397715	0.253536	-0.180826	-0.166964	-0.763011	-0.434484	0.194431	-0.157012	-0.69242	-0.152849
AK6	-0.106425	0.0852712	-0.276209	0.192546	-0.193123	-0.00599512	0.589373	0.919559	0.553702
AK7	-0.519982	-0.350773	-0.662822	-0.154764	-1.45748	-0.0781839	-0.522425	0.149253	-0.431798	-0.351688	-0.424094	1.40881	0.0486608	0.315223
AK8	-0.0779963	0.0548543	-0.0963252	0.0587169	-0.0067849	0.00684713				-0.0579743	0.0958103	-0.219465	0.16597	-0.841427	-0.863627
AK9	0.0756155	0.253883					0.392593			-0.496868	-0.469391	0.0465387	0.233255	0.0435866	0.772376
AKAIN1		0.171671						0.154645	0	0.239167	0.941667	-0.728515	-1.35639	0.0435866
AKAP1	-0.452767	2.20539	0.504901	0.227389	-0.490958	0.299917	1.21036	2.2401	1.22404	0.173386	0.377241	-0.145941	-0.122572	-0.791043	-1.10742
AKAP10	-0.397346	0.822944	0.386655	0.0155667	-0.420958	-0.449106	-0.0759453	-0.0346975	0.193797	-0.232379	0.168129	0.36422	0.353092	-0.246157	-0.48045
AKAP11	-0.482464	-0.230138	-0.265298	0.0323398	-1.85063	-0.11013	0.216257	0.375337	-0.362763	-0.24594	-0.246574	-0.485922	-0.248686
AKAP12	0.536477	0.685165	1.74347	-0.55296	-0.699391	-0.169817	0.594473	0.110995	0.618156	-0.338463	-0.893722	-0.44624	0.570192	0.580653	0.829864
AKAP13	0.163346	0.193399	1.01776	-2.43298	-0.794427	-0.74283	0.121864	0.72343	-0.462981	-1.26646	-1.10945	-1.22835	-0.576577	0.201767	0.187097
AKAP14	-0.0776325	0.00180276	-0.0800324							0.423304	0.156238	-0.0948965	-0.0895265	0.101386
AKAP17A	-0.247761	-0.224848	-0.285203	-0.0988691	1.19029	0.19667	0.438062	-0.596126	-1.41259	1.56432	0.291539	1.574	0.613989
AKAP3		0.165769		0.572835			-0.21517	-0.0747238	-0.1531	0.125173	-0.0318254	-0.499797	-0.871273
AKAP4										0.250678	-0.0223681	-1.92423	-1.5576
AKAP5	-0.863636	0.0300031	-0.109343	-0.646308	-0.0165085	-0.130306	-0.733871	-1.48318	-1.35217	-0.0713421	0.38918	-0.607006	-0.150276	0.810982	0.786668
AKAP6	0.0870847	-0.340186	0.159726	-0.145674	-0.106358	0.151855	0.336767	0.0399353	-0.173842	1.26636	0.291547	-0.0342604	-0.264559	-0.342274	-0.341888
AKAP7	0.604457	8.04072	0.378316	-0.213554	-1.0009	-0.214835	0.106463	-0.0815677	1.29058	1.1271	2.96318	0.080805	0.345052	0.206069	0.705953
AKAP8	-0.221931	0.0193086	-0.0243991	-0.0527972	0.048857	0.240102	-0.848032	-0.867554	-7.21279	0.0772802	0.380655	0.0698694	-0.110041	2.11422	1.89407	-0.0474648	0.383032	-0.249631	0.413832	0.478444	0.245288	0.0376605	0.190041	-0.00307209	0.173494	-0.439405	0.0446739	1.44462	-0.0482084	0.0607889	0.0460288	0.311948	-0.056788	-0.33088	0.137143	-0.255519	0.333467	1.23025	0.994439	-0.124503	-0.19492	0.187018	2.22724	-0.0783954	2.58641	0.781375	1.55882	0.130361	1.25397
AKAP8L	-0.00781849	0.146765	0.174383	-0.261985	0.275888	0.409417	-0.0633989	0.346036	0.162038	0.584304	0.122751	0.240387	-0.0984167	2.24053	1.17095	-1.29349	0.0170376	-0.633836	-0.162083	-0.183654	0.118663	-0.140442	-0.502042	-0.0593909	-0.1066	-0.707841	0.208815	-0.18182	0.034636	0.0904893	0.0381641	0.00634718	0.488149	1.08	0.850624	0.263578	0.507076	-0.042897	-0.0502315	-0.114179	-0.631129	0.906564	0.580195	0.00958343	0.0593073	-0.0866288	0.215922	-0.00332576	0.140714
AKAP9	-0.846215	0.254058	-0.374085	0.779239	-0.207488	-0.216262	0.254518	-0.192632	-0.755082	0.630684	1.46388	0.0228685	0.550603	-0.239301	0.128535
AKIP1	0.62515	3.18522	0.681876	0.0574387	1.8787	-0.00665685	1.67299	1.77369	0.288072	0.7614	2.96681	1.95897	2.13902	-0.959684	-0.916346
AKIRIN1	-0.780432	-0.844181	-0.183687	-0.796341	-0.328521	-0.163915	-0.239716	-0.528743	-0.273891	-0.888186	-0.35493	0.515397	0.54021	1.78709	1.39385
AKIRIN2	0.615321	1.87027	0.0877036	0.127865	0.0589803	-0.453112	0.743778	0.12295	-0.576589	0.156102	0.635197	-0.147046	0.0224889	0.2873	-0.0223431
AKNA	0.46851	0.400293	0.369057	0.992543	0.719197	0.172931	-0.0250592	-0.759301	-0.350836	-0.657422	-1.64136	0.0792619	-0.189781	0.139857
AKNAD1						0.0834142	0.0970136			-0.0966806	-2.61815	0.0157621	0.271229		0.0509747
AKR1A1	1.08333	2.17434	-0.507562	0.847766	3.95365	0.0668692	0.139412	0.610599	2.7797	0.293061	0.67971	1.6398	1.15193	0.841187	0.264257
AKR1B1	-0.0399383	1.16527	0.0163748	0.401776	4.98218	-0.116444	-0.218135	-0.329435	0.0325967	0.15191	0.612595	1.08064	0.0125199	-0.0371624	0.0305369
AKR1B10	0.131425	0.434952	-0.310709	-0.0177455	1.51715	-0.244735	0.0396256	-0.126879	0.0870617	0.579645	0.931059	0.891531	0.882364	-0.681841	-0.691838	3.71194	7.65206	21.459	12.43	0.64283	0.00381806	0.900423	0.108382	0.783567	-0.361486	-0.112352	-0.20913	2.10868	0.290609	3.95723	3.23501	-0.678319	-0.147121	-0.180451	-1.58261	1.07328	-0.439693	0.0872183	-2.6063	-0.911338	0.791719	2.23926	-1.78222	-0.139469	-0.951884	-1.02193	0.20918	0.0372812	-0.450321
AKR1B15														-0.216208	-0.0899731
AKR1C1
AKR1C2	0.265768		0.0732346	-0.253712	-0.236858	0.00917216	0.105502	-0.00603284	0.00322215	0.478945	0.494029	-0.013966	0.433996			1.62508	1.16087	18.1934	4.00427	-0.373259	-1.95727	-2.5271	-0.418216	-1.06851	-0.739798	-1.4077	-0.0869207	-0.0765189	-0.632742	4.19839	1.77433	0.314349	-5.09536	-1.07983	-3.049	4.86415	-0.699604	0.130157	-4.59504	-1.99734	0.078131	6.30701	-1.87368	-2.20846	-2.08513	-2.3734	-5.69095	-1.24107	-2.87704
AKR1C3							-0.200415	0.504592	0.701359	0.534949	0.836175	0.495587	0.52281		0.746341	3.36276	0.98004	20.6322	10.0598	-0.343378	-1.1136	-1.00524	0.146503	-0.782567	-0.799576	-0.299726	0.193625	-0.192305	-0.187896	3.14715	3.42489	0.692335	-4.6163	-1.89654	-1.02657	2.27351	0.017766	0.16053	-1.23463	-1.34086	0.45887	3.97139	-1.35265	-0.402716	-0.957486	-0.633281	-5.3159	0.518721	-0.312891
AKR1C4	-2.0731	-8.69813	-2.35051	-0.719682	0.996958	-0.297283	0.391506	-0.043282	-4.62456	-0.635815	-1.99257	0.590559	0.41791		0.117037
AKR1C6P														0.246194	0.418301
AKR1C8P
AKR1D1	-0.615046	-8.96086	-2.90672	-0.347281	0.948834	0.406073	0.0521286	-0.0867017	-2.29056	-0.398681	-4.16701	0.188413	-0.313542
AKR1E2	0.0905497	2.1478	0.221894	0.282306	1.1164	0.567819	-0.220415	-0.226444	-0.00224295	0.606477	1.08633	0.784248	2.351		-0.00340887
AKR7A2	0.639575	0.613384	-0.0705682	-0.189161	1.75894	0.00175987	-0.0817559	0.311389	0.188124	-0.240963	-0.256867	-0.405782	-0.554805	0.0435866		-0.674131	-0.00910878	-0.0751818	-2.25539	-0.436565	-0.0234026	0.238518	-0.492213	0.906976	-0.396544	-0.658019	0.552214	-0.124206	0.240817	-0.293966	-0.572534	-0.110902	-0.427822	-0.647164	-0.0767108	-0.488052	-0.0348097	0.049241	-0.0908059	-0.621221	-1.39318	-0.156211	0.139256	0.0174681	-0.0208475	-1.05017	-1.11621	-0.169856	-0.256402
AKR7A2P1
AKR7A3														0.180187
AKR7L															0.0509747
AKT1	-0.36502	-0.764403	-0.812428	-0.424537	-0.202239	-0.491144	-0.0785646	-1.31489	-0.834007	-0.543479	-1.2431	-0.536178	-0.683812	0.549513	0.826121	-2.16401	-0.174364	-1.01805	-1.7045	-2.19032	-0.764834	-0.881018	-2.93853	-0.581491	0.935686	-0.463111	-0.483043	-0.371234	-0.0978391	0.0841573	-1.06212	-0.970759	-0.181069	-0.473449	0.452548	-0.239838	0.0202823	-0.322522	-0.165748	-0.163087	-0.540349	-0.211444	0.30812	-0.123189	0.222288	-0.19849	-0.1215	-0.139799	0.0868142
AKT1S1	0.26239	0.593087	0.212711	0.0902976	0.886825	0.0741268	0.192756	0.480664	1.76687	0.356999	0.285534	-0.045002	-0.545017	-0.223345	-0.122574
AKT2	0.279911	0.68888	0.884917	-0.236354	0.0301523	0.0930192	-0.138604	-0.250331	-0.454793	-0.153142	0.00358138	0.0588702	-0.0528961	0.0521434	0.0840712
AKT3	-0.383284	-0.60642	-0.198543	-0.292725	-0.233246	-0.465321	-0.203917	-0.883482	0.122611	0.291047	0.274966	-0.791094	0.187015	-0.702134	-0.496994
AKTIP	0.0531173	-0.279517	-0.0334221	0.407839	-0.0925807	0.352769	0.139641	-0.0686052	0.265629	0.846983	0.371427	0.191104	0.542916	0.525635	0.442495
ALAD	-0.173483	0.275791	0.455613	-1.01648	1.2692	0.189034	-1.18546	0.374654	2.74032	0.776622	-0.0598256	0.877902	0.489107	0.339714	0.248809
ALAS1	0.390548	4.81739	1.88614	0.154116	1.88677	-1.13291	2.19816	1.8524	0.248846	0.453664	-0.247209	0.466979	0.149811	-0.318171	-0.231536	8.22013	19.637	9.23719	5.40237	0.725152	0.991664	1.11995	0.410883	-0.157787	0.495583	0.361524	-0.024496	-2.96455	-0.162444	-0.365749	-0.553449	1.13484	-1.06581	-1.5684	-0.00500382	-1.4548	0.758276	0.971108	0.475581	0.796176	3.15452	0.104456	1.81757	5.41805	0.854193	10.3182	-2.14369	3.58755	14.3871
ALAS2	0.0662481	-0.0253344	-2.79501	0.59819	5.26147	0.0190509	-0.205175	-0.0214481	-0.182145	1.73282	1.14092	3.53114	2.89616	0.698795	0.212969		-0.220238	-0.0527712	0.258089		0.154089	-0.0415575	0.514468		-0.0786903	-0.0116863		0.072849	0.345744	0.144558	0.536981	-0.0172176	-0.0259275	0.161684	-0.0098992	-0.0189627	-0.0291817	-0.0376531	-0.00721214	0.00445808	-0.0140105	-0.0129057	0.0782296	0.138244	-0.0143102	0.163304	-0.0309254	-0.0191968	0.247149
ALB	-1.54678	-9.76137	-1.09607	-2.13005	-4.28158	0.557221	-0.0872677	0.0367725	-0.440779	-0.135851	-0.180133	-0.0724829	-0.0649743	-0.614883	-0.623748	-4.85878	-12.727	-57.4247	-15.6202	-0.283754	-0.473955	-1.31571	-0.624727	0.277256	-0.309472	0.0541364	-0.190852	-0.91762	-4.80796	-17.379	-15.3698	0.265231	0.536702	0.684127	-0.702365	-0.223969	-2.22612	-1.84779	0.102534	0.417789	-0.664798	-2.25471	-1.17156	-0.269776	-0.344061	-0.125112	-0.00702824	-2.09693	-1.50492
ALCAM	-0.809526	-7.26759	-1.01041	0.0799137	-2.08405	1.22107	-0.162739	-1.7473	-0.524184	-1.27134	-2.1723	-0.745064	-0.804482	1.22154	0.248809
ALDH16A1	-0.100374	-7.61102	-3.91321	-0.453126	-0.377005	-0.0210157	-1.18285	-0.910032	-2.97506	0.0830408	-2.39851	1.591	0.172462	-0.223034	-0.0650177
ALDH18A1	0.186348	0.0540567	-0.0402575	-0.318557	-0.921763	0.179924	0.225984	0.207581	0.0265149	-0.328953	0.025971	0.218152	-0.00458209	0.0435866
ALDH1A1	-0.244943	1.1934	-0.769913	0.791586	6.68591	0.223931	0.0393545	2.1766	2.64571	-0.507189	0.197269	1.73122	2.09904	1.34012	0.438805
ALDH1A2	-0.123957	0.112635	0.284406	0.402242	0.0769447	0.176668	0.287497	0.0316678	0.337298	0.722418	0.854898	-1.27224	-0.690155
ALDH1A3	1.35883	-0.0184378	0.548214	0.041835	-0.0342663	0.080572	-0.132457	-0.159909	0.351569	0.0939623	0.0971891	0.0531155	0.0125445	0.21063	0.109078
ALDH1B1	0.672832	-0.780745	-0.816	0.5372	-0.626068	0.603439	-0.204682	-0.275102	-2.09121	-0.0496639	-0.0364059	0.849753	0.577124	-0.283288	-0.632538
ALDH1L1	0.171361	-2.6626	-2.23454	-0.436827	0.857103	0.198371	-1.94374	-6.8579	-10.7573	0.298521	-0.612326	1.20348	0.080476		-0.713284
ALDH1L1-AS1														-0.340579	-0.449187
ALDH1L1-AS2														0.191502	0.69825
ALDH1L2	-0.324807	-1.56073	-0.453188	-0.975526	-1.24628	0.081149	-0.39221	-0.331644	0.0042023	-0.0174456	0.363334	1.02131	0.353543	0.339004	-0.218188
ALDH2	-0.200452	-0.800656	-0.900445	-0.0859961	-0.039218	0.647551	-0.523138	-0.55251	-2.41424	0.0704815	-0.989733	-0.677365	-0.365336	-0.16804	-0.399516	-2.38022	-2.29515	-4.33091	-6.07623	0.19843	0.375771	6.91775	3.86157	0.11223	0.279918	1.41339	1.2635	-0.834324	-4.19838	-0.562902	-2.88181	1.48527	-1.08714	-0.334245	-0.20432	-4.11081	-0.154431	-0.858948	1.62865	-0.683742	-3.78704	-6.05345	0.131124	0.989637	1.34722	0.406232	-3.17175	-0.449782	0.565635
ALDH3A1	-0.0875174	0.297632	0.00136133	0.000585889	-0.0669605	-0.0699139	-0.00237295	0.0534477	0.0744121	0.0428609	0.32011	1.00122	-2.00292	0.176599	0.852722
ALDH3A2	2.97752	28.2857	10.7103	0.681948	1.57716	0.0113764	0.991481	8.81221	31.4657	1.21284	2.93317	-0.00041954	0.725714	0.761211	0.390756	-1.08988	0.0530988	2.87687	1.60113	-1.6949	-0.67288	-0.553392	-0.251361	-2.25653	-0.33893	-0.102945	-0.0428853	-0.136115	0.692784	5.39916	3.30196	1.29637	0.0200243	0.46547	-0.365366	2.06371	-0.169304	-0.121412	-0.0858591	-0.301195	-0.228341	3.32233	-0.802666	-1.14328	-0.712684	-0.557483	-0.0429673	-0.763318	-2.07377
ALDH3B1	0.33531	-0.0159239	-0.916448	0.751693	0.0445134	0.307495	0.383618	0.155679	0.283925	0.471398	0.582469	0.913183	0.0613956	0.546204	0.613684
ALDH3B2	-0.0749752	-0.544655	-0.541256				0.0429773			-0.327642	-0.041983	0.854261	-0.21718	-0.46085	-0.785097
ALDH4A1	0.744428	2.94814	0.647752	-0.0919758	0.614621	0.208839	-0.467074	-0.0174743	0.112258	1.43634	0.715939	1.36547	0.576659		-0.208288
ALDH5A1	-0.0844131	3.08216	1.00136	-0.175918	-0.20393	0.0649462	0.160503	1.22736	1.95212	1.46024	0.821175	0.662189	0.499619	0.624552	0.500165
ALDH6A1	-0.326633	0.488468	0.0862417	0.240229	1.04627	0.247103	-0.17309	-0.315114	-1.79992	0.395117	0.335531	-0.771494	-0.178757	0.00502707	0.351359
ALDH7A1	-0.0412067	1.59137	0.139049	0.0686913	3.39163	0.06824	-0.202287	0.443068	0.751201	1.8273	2.38606	1.31887	0.963112	0.255333	0.33329	-1.07659	-1.28085	-1.14071	-1.40586	-0.529889	-0.128534	-0.0906914	-0.644407	1.0184	-0.127695	-0.383791	-0.132988	0.201834	-2.26293	-1.41692	-0.651419	-0.0733576	-0.128474	-0.00506162	0.22316	-0.102156	0.129574	0.364662	0.279834	-0.252631	-0.113887	-0.24719	1.06563	-0.20342	0.680895	-0.249439	-0.093995	0.442686	-0.150427
ALDH8A1	0.00529313	-0.309301	-0.0811473	-0.468888	-0.070963	-0.0266978	-0.12054	-0.190234	-2.95661	0.912421	-0.276952	3.66674	0.76444	0.15141
ALDH9A1	0.590186	12.9375	1.55077	0.341775	0.767749	0.288718	-0.215487	1.18492	2.91785	3.31368	2.6589	2.55387	2.03751	1.41976		-1.70461	-0.179553	-1.2699	-2.27627	-0.273678	-0.08085	0.146751	0.296314	-0.79549	-0.627246	-1.68531	-1.9945	-1.83248	-1.18143	0.0402173	-0.255442	0.2961	-1.04543	-0.827856	-0.128912	-0.583598	0.229717	0.155559	0.174185	-0.21863	-0.395382	-0.88763	0.0261754	0.0244554	0.195942	0.365794	-1.32757	0.0355253	0.0193598
ALDOA		1.44986								0.204765	1.01616	0.453579	0.253206	-0.221838	-0.241917	0.81847	0.706787	0.456708	2.92116	-0.060097	0.0652992	0.0839692	0.227944	0.322716	-0.0367279	-1.5811	0.433943	-0.00551337	0.711071	-0.467694	0.0450035	0.0575574	-0.928372	-2.15257	0.337963	-0.494691	1.02805	0.886599	-0.294471	-0.512899	0.110347	-0.20482	1.52916	0.225599	0.198941	-0.177026	-1.5232	1.34068	0.174393
ALDOB	0.867172	-1.80308	-0.263121	-1.11017	-2.09403	0.000329986	-0.994951	-1.98072	-4.84088	0.0997013	0.14035	-0.247386	-0.230764	0.562711	0.289543
ALDOC	0.384777	1.11225	0.0247386	0.299981	1.63155	0.0429672	-0.15834	-0.215051	-0.0965905	0.789721	0.6167	3.76169	2.56283	0.180187	0.132386	-2.46035	-4.7066	-6.52003	-5.91773	-0.255414	0.187871	1.55591	0.744629	0.22272	-0.0303223	0.0447654	0.327813	-1.18905	-4.66599	-0.089425	-2.71983	0.295357	0.57223	0.213283	-0.491639	0.0256825	-0.999873	-0.0962933	0.421648	0.220161	-1.73559	-1.64507	-0.137245	-0.239679	-0.3592	-0.292052	-0.313613	0.0576883	0.0751883
ALG1	0.235554	1.81278	0.00465145	0.0713149	0.815214	0.372975	-0.114719	0.96769	0.065832	-1.23516	-0.0900886	-0.288138	-0.0909647	-0.274698	-0.160785
ALG10	-0.961829	-2.10466	-0.861771	-0.349689	-0.835073	-0.00813049	-0.000329965	-0.267913	-0.422203	-1.20201	-1.39824	-1.39292	-1.01856	0.255333	0.132386
ALG10B														0.234639
ALG11	-0.747571	0.285004	0.167221	-0.439444	0.703504	-0.206987	-0.136021	0.204422	-0.0788946	-0.147147	-0.112856	-0.772879	-0.513838	0.191502
ALG12	0.0853471	-0.068628	0.603548	-0.228852	0.572702	-0.0605908	0.212406	0.117271	2.69336	0.487476	-0.562018	2.71814	1.6478	2.48023	1.86585
ALG13	-1.50054	-2.02739	-1.44465	0.215989	-1.80589	0.183925	0.622617	-0.0625942	-0.0305114	-0.0457357	-0.105796	-0.902301	-0.385614	0.0836465	0.281644
ALG14	-0.0127766	1.51796	0.621783	-0.00917713	0.00690205	0.0533953	-0.173362	0.420413	0.116496	0.085692	0.497315	0.743622	0.89013	0.398599
ALG14-AS1														0.330456	0.355089
ALG1L														-0.542258	-0.370072
ALG1L2														0.514225	0.546573
ALG1L9P														-0.389345	-0.125837
ALG2	0.330029	0.666926	0.671496	-0.221953	2.26658	-0.0019271	-0.246037	-0.560483	0.0109348	-0.437704	-1.73993	0.226288	-0.0345358
ALG3	-0.285434	-0.115976	-0.182408	-0.137449	0.982824	-0.0247568	-0.401657	-0.178534	0.272981	1.89643	0.222869	5.71692	2.24795	-0.294568	-0.0533982
ALG5	0.157138	0.0423441	0.268624	-0.347118	-0.353353	0.00114385	0.110751	1.00894	1.25364	0.421285	0.927596	1.59983	1.21435
ALG6	-0.534746	-0.181279	-0.756078	0.125042	-0.323473	-0.346739	-0.116221	-0.305589	-0.0863346	1.88965	0.733967	2.12285	1.3187	0.522414	0.455393
ALG8	-0.336851	0.47508	0.114889	-0.421723	1.05125	-0.156369	-0.539722	-0.94315	-0.334834	0.947333	0.409321	3.07411	2.68957			0.218772	0.048916	0.518662	0.381375	0.00610904	-0.269174	-0.47754	0.097751	0.0661435	-0.655216	0.0135887	-0.171207	0.0236581	-0.200893	0.0819753	0.594167	0.427338	-1.70661	-1.03648	0.544209	-0.325532	-0.389888	0.210318	0.119247	-0.342983	-1.05207	-0.32303	0.2183	0.0809421	0.435725	-0.0266197	-0.512445	0.00142434	0.250632
ALG9	0.147377	1.00159	0.214142	-0.665472	0.798775	0.0644204	0.533707	0.0764631	0.574577	0.819622	0.627286	1.08558	0.972296	0.807625	0.0949805
ALK	-0.0776325	-0.0745254	-0.0800324			0.0834142				0.734564	0.191282	1.51124	0.297077	0.28162	0.189653
ALKAL1							-0.0422873	0.882995	0.323014	-1.61001	-0.548372	-0.429451	-0.242813
ALKAL2							-0.163299	0.0670252	-0.105276	-0.800088	-0.131773	-0.243035	0.00946857	-0.564179	-0.259664
ALKBH1	-0.241919	-0.120626	0.374154	0.240665	0.0147104	0.557438	-0.398827	0.0918309	0.19593	-0.888442	-0.207282	-0.556702	0.29912	0.397167	0.34126
ALKBH2	-0.752917	-0.612175	-1.41095	0.666648	0.870086	0.274942	-0.141309	-0.339011	-0.413431	-1.04892	-1.28184	-1.15064	-1.0372	0.275137
ALKBH3	0.464417	1.41569	-0.200017	0.0874152	0.141018	-0.0788248	-0.270785	0.11372	0.0264582	1.10334	2.32909	0.277209	0.585664	0.164616	0.0509747
ALKBH3-AS1														1.83908	1.5132
ALKBH4	0.086697	-0.450791	-0.479067	-0.0564749	0.41285	-0.360056	-0.5077	-0.369064	0.19834	-0.419988	-0.337082	-0.333633	-0.0784512		0.117037
ALKBH5	-1.18123	-0.757582	0.0446973	0.197354	-0.191865	-0.346981	0.344422	0.0824752	1.56015	-0.32113	-0.505423	-0.281203	-0.238977	0.431677
ALKBH6	1.44421	2.84561	0.699633	-1.129	0.225941	-0.271385	0.0990507	-0.274719	2.3673	1.48238	1.60097	1.16113	1.20731	0.273082	0.0509747
ALKBH7	-0.0473585	-0.473862	-0.432608	-1.22698	-0.342161	-0.0243724	-0.188216	-0.157112	-0.11603	0.96919	1.22407	1.2014	0.444416	0.206499
ALKBH8	-2.7866	-0.469125	-1.10236	0.54552	0.297115	0.349392	0.136495	-0.371241	-0.50943	0.209681	-0.00886179	-0.688144	0.276738	0.225513	0.0509747
ALLC			0.161692				0.103334			-1.84605	-2.27426	-1.4721	-1.2055
ALMS1	-0.0824963	0.243214	0.698503	0.630219	-0.141601	0.0624562	0.731733	1.14429	0.0654668	1.08022	1.25661	0.159432	-0.580493	0.156529	0.097095
ALMS1-IT1															0.249748
ALMS1P1														0.150213
ALOX12	-0.0288498	0.0913289	0.0421138			-0.0512599				-0.236638	-0.0433556	-0.0349329	-0.421754	-0.0392408	0.00740428
ALOX12-AS1														-0.0245455	-0.580187
ALOX12B							-0.573395	-0.503009	-0.10097	-0.624543	0.434437	0.796204	0.0103445	-0.726682	-0.953396
ALOX12P2															0.194123
ALOX15	0.794684	0.451156	-0.343388	0.273948	-1.49414	-0.167985	0.213971	0.25962	0	-0.149063	-0.259967	-0.650925	-1.39692	0.0836465
ALOX15B	0.0756155				0.171444		-0.122852	-0.120593	-0.108289	-0.0918915	0.022339	-0.557314	-0.803632	-0.227216	-0.544674
ALOX15P1														-0.613512	-0.31046
ALOX5	0.0563411	-0.296825	0.0489758	-0.4289	-0.165787	-0.0697309	-0.165992	-0.0351365	-0.108289	-0.570415	-1.12157	0.149291	-0.588141
ALOX5AP	0.529157	0.0171788	0.265907	-0.237318	-0.868894	-1.50116	-0.151201	-0.388982	0.030518	-0.152954	-0.505216	-0.182807	-0.00902299		0.51724
ALOXE3	0.453619	0.419383	-0.0706541	-0.166192	-0.440614	0.00961582		0.398731		-0.454458	-0.332522	-0.24285	-0.709333	0.0435866
ALPG									0.133164	0.588609	1.12978	-0.393284	0.0185057	0.132159
ALPI							-0.349152	-0.304087	-0.240775	0.141076	0.144591	0.323387	0.355842	0.725297
ALPK1	0.567837	-0.488999	0.288696	0.933558	-0.423678	0.197873	-0.253281	-0.149169	-0.571726	-0.595752	-1.69039	0.264838	-0.0634356
ALPK2	-0.0875174	0.151411	0.0050783	-0.517543	-0.377802	-0.905685	0.0627784	1.55348		-0.0693582	-0.250925	-0.522768	-0.193006	0.0435866
ALPK3	-0.0889897	-0.0854429	-0.166912	-0.733935	-0.244755	0.00598985	0.258576	0.773263	0	1.00064	1.62493	-0.024293	-0.216722	0.933094	0.117037
ALPL	5.19063	14.9991	2.44232	0.0898153	2.92873	0.75825	1.56858	1.82485	4.87543	4.74864	4.27865	2.81337	2.78792		0.595064
ALPP																	-0.125202	-0.0855328	0.121075		-0.0820844	0.15598	-0.142721		-0.111691	0.21563	0.224001		-0.169296	-0.0651594	-0.0369672	-0.125081	-0.139582	-0.0967324	-0.0835464	-0.127213	-0.146203	-0.0830656	-0.106285	-0.084214	-0.105859	-0.1149	-0.161347	-0.123471	-0.118837	-0.130224	-0.149229	-0.127689	-0.144473
ALS2	-2.73432	0.707823	0.15385	-2.12864	-1.57423	-0.603281	0.538681	0.393231	0.140384	0.318328	0.106147	0.0371999	0.113644	0.478389	0.194123
ALS2CL	-0.091095	2.41657	0.749507	-0.53508	-2.60268	-0.246782	1.21204	2.67445	0.804983	0.512104	1.80042	0.224726	0.851331	1.04576	0.270461
ALX1							-0.322458	-0.299611	-0.282255	-0.0750014	-0.228744	-0.117145	-0.693874
ALX3										-0.475278	-0.657152	-0.390102	-1.09869	-0.014566	0.0923725
ALX4	0.26642	0.165769				0.0834142		0.0682314		-0.22072	-0.252835	-0.334215	-0.0235127	0.353262	0.280209
ALYREF										-0.180957	-0.0119366	-0.860265	-0.506513		0.237038
AMACR	0.345736	3.68613	0.29338	0.00871153	1.75148	-0.24197	-0.145153	0.698834	1.29948	1.19787	0.726106	0.625946	0.478206	0.0435866		-0.125325	0.130416	-0.741745	0.0729825	-0.106894	0.16084	0.241917	0.368134	0.167707	-0.269224	-0.532296	0.058187	0.00754037		0.160871	0.190497	0.367922	0.430901	0.00856488	-0.526341	0.153448	0.272833	0.701091	1.17171	0.404611	0.481219	0.335111	-0.044526	0.0396531	0.0281099	0.548151	0.985092	0.25906	0.274142
AMBN							-0.0797771	0.0356024	0.0115275	0.176985	1.47301	-0.458451	-0.458782
AMBP	-1.18841	-9.40954	-3.2501	-0.0495591	-0.408147	0.273066	-0.902615	-3.31742	-8.42101	-0.100775	-0.379756	0.483398	0.317873	-0.442022	-0.283237
AMBRA1	2.17266	4.68061	1.2512	0.178087	0.633009	-0.210566	-0.104877	-0.673131	-0.0762786	0.934732	0.313219	0.696853	0.646225	-0.294691	-0.176154
AMD1	-0.25985	-0.48422	-0.0112071	0.0120424	0.641572	-0.323381	-0.000264487	-0.341052	-1.17736	-0.979337	-1.03865	0.295825	0.634557	-0.0346564	0.120673
AMDHD1	-0.0885502	-1.90284	-0.0274822	-0.115927	-1.45976	-0.163175	-0.677144	-1.85701	-5.18104	0.807428	0.395937	1.09948	0.414278	0.304326
AMDHD2	0.295804	0.673083	-0.55614	0.613518	0.311219	0.191873	0.236105	0.574844	2.10632	-0.402378	0.50711	0.664902	0.09426	1.05669	1.5779	3.43225	3.19113	0.867806	1.19105	0.966393	0.773545	0.23233	1.19431	0.878293	1.06077	0.836383	-0.155399	3.88229	0.254773	0.426613	-0.425363	-0.381074	1.28835	-0.327607	0.142114	1.15253	0.179753	0.665077	0.154827	1.12099	0.0698091	0.111922	3.28198	0.576885	0.677064	0.602644	0.592002	0.356419	3.21126
AMELX														-0.0760832	-0.117495
AMELY							-0.0502198	0.224892	0.0448838	-0.135269	0.162422	-0.104244	-1.04532	0.0435866	0.0509747
AMER1	-0.74293	-3.67707	-1.11885	-0.0570368	0.210081	0.434592	-0.499782	-1.0103	-1.38721	0.499397	0.00225355	0.370557	-0.370534	0.0435866		0.229565	-0.316587	-0.506421	-0.545538	0.230145	0.41772	0.604511	0.058072	0.793124	0.902912	0.554994	-0.044572	0.627245	0.980403	0.0998655	-0.144282	0.0127275	0.0362227	0.0221531	0.344909	0.023395	0.0602595	0.47443	0.534613	0.420847	-0.196814	-0.200005	0.262365	0.427283	0.0824151	0.371566	-0.123126	0.0329386	0.878166
AMER2	0.197761	1.95102	0.14582	-0.0743446	1.03151	-0.790256	-0.083752	-0.34385	0.0533206	0.683606	0.255491	-0.0126381	0.703936	-1.01803	-0.94317
AMER3										-0.548534	-1.50837	-0.062139	-0.231422
AMFR	-0.0537268	0.716155	0.0180931	-0.669427	0.638738	0.0607594	-0.329048	0.288907	-0.0804371	-0.281945	-0.768294	-0.866986	-0.749555
AMH	-0.361505	-0.361696	0.222966	-0.61057	-0.153201	-0.492589	0.448149	0.145827	-0.256405	0.436883	1.07697	0.312982	-0.612		0.320239				-0.0811985				-0.0272454		0	0.484473	-0.0530319		0	0.16179	-0.0156966
AMHR2	0.341588	1.05085	0.857872	-0.0495708	1.13399	0.0122481	0.688617	0.0277467	0.603394	0.102275	0.279932	-0.583014	-0.793434			-0.190635		0.171936	0.457597	-0.166221		-0.090388		-0.0866909	-0.0786903	-0.0530966	0.0112313	-0.176803		-0.0800909	0.435617	-0.189748	-0.208538	0.111841	-0.125994	-0.192361	-0.217433	-0.237885	-0.164984	-0.0453266	-0.159884	-0.175889	-0.237425	-0.182987	-0.0841515	0.0195873	-0.221391	-0.192903	-0.214863
AMIGO1	-1.40921	-1.81276	0.3444	-0.552144	-3.64355	-0.418735	0.261379	0.623119	0.147249	-0.312426	-0.769908	-0.710538	-0.813564	1.77176	0.346693
AMIGO2	0.683502	4.5501	0.481607	0.268198	1.83362	0.251934	-0.371924	0.263291	-0.00664786	1.49043	2.75054	0.779074	0.916399			-0.598419	-0.145019	0.366827	-0.141721	-0.428929	0.165009	0.147726	0.0215967	-0.372813	-0.0164709	-1.25957	-0.154776	-0.390656	-0.927035	-0.838489	-1.3771	-2.10264	-1.79612	-0.714723	-0.210462	-2.55943	0.161414	0.024979	-0.577743	0.94293	0.297097	-0.659366	-0.541901	-1.0904	-0.534843	-0.707549	-0.715994	-0.635691	-0.984032
AMIGO3	0.338992	-0.207818	-0.252639	-0.0439765	-0.876384	-0.508608	0.0186559	-0.0778958	0.73042	-0.437004	-0.495749	0.229334	0.149285	1.1618	1.45459
AMMECR1	-0.626088	-0.173597	0.284176	-0.523952	-1.88037	-0.235792	0.175905	0.268803	2.41493	-0.349492	-0.341736	-1.14035	-1.03809	0.530846	0.181845
AMMECR1L	-0.772595	-0.269239	0.0123486	0.0927836	4.68537	-0.366848	-0.0710098	0.00522402	-1.67955	0.962353	0.279711	0.00110853	0.351796	-0.0317515	-0.0861532
AMN	0.377607	3.76533	-0.73478	3.07308	1.31752	0.692083	0.213971		0.452401	0.210359	0.88137	-0.830066	-1.01103	-0.153836	-0.412549
AMN1	-1.74553	0.0186422	-0.0684007	0.186738	0.86349	0.903124	0.553149	0.72384	0.272053	2.35263	0.906283	0.842742	0.290964	0.161125	0.238945
AMOT	0.105798	0.265214	0.422351	-0.592938	0.247164	0.79936	-0.0857149	-0.230319	-0.378118	0.298668	-0.00638419	1.21305	1.23631	0.422908
AMOTL1	-0.827845	-0.0608516	0.0869644	-0.516456	-0.871563	-0.849336	-0.55597	-0.408045	-0.137862	0.185069	-0.236504	0.411487	-0.331981	1.1656	1.02145
AMOTL2	-0.607325	0.133466	0.183254	-0.453808	2.7675	0.204899	0.0123078	0.0232821	-0.511147	0.219183	-0.167981	0.406149	-0.0757197	0.0427449	0.12165
AMPD1	-0.0776325	0.164242	-0.0800324	0.0773073			-0.83389	-0.0245818	-0.516717	0.294594	-0.122515	0.269424	0.0381193	0.121738	-0.354381
AMPD2	0.507038	-0.320381	-0.229482	-0.141728	0.227615	0.0736892	0.0930581	-0.181441	-0.161361	0.00414639	-0.342446	2.16239	0.660294	0.0435866	0.320101
AMPD3	-0.854456	0.108189	0.107963	0.0557457	0.0895623	-0.37785	-0.693144	0.0386813	-0.595471	0.384388	0.359987	2.3587	1.661	2.52243	3.43442
AMPH	-0.551832	-0.544733	-0.558507	-0.534212	-0.266723	-0.103722	-0.451652	-0.588964	-0.00542032	-0.0421144	0.120593	-0.0153877	-0.70011
AMT	-0.328081	-0.47623	-1.43748	0.370904	-0.655495	0.0825917	0.396432	-0.463699	-0.282079	0.118299	0.391799	0.553391	0.369929	0.311757	-0.0747247
AMTN									0.433061	-0.740693	-0.460582	-0.569559	-0.50452
AMY1A							0.0421856	-0.868766	-7.83288	-0.978827	-1.35363	1.55844	-0.0618158			-2.79237	-1.24167	-0.742768	-1.47287	-0.221959	-0.633293	-0.0335365	-0.0463156	-0.0355123	0.416303	0.461271	0.0317026	-0.349924	-0.637949	0.0328496	0.0301405	-1.12871	-1.74047	0.694578	0.452104	-0.221791	-0.085307	0.110526	-0.105735	-1.5542	-1.87092	-1.62129	0.268154	-0.109472	0.718765	0.267541	-0.115678	-0.250084	-0.00173618
AMY1B
AMY1C
AMY2A																-5.07545	-3.17637	-1.92573	-1.08676	-0.418154	-0.0939291	0.154911	0.265172	0.0157125	-0.717639	0.626692	-0.0366028	0.209069	-1.37351	0.228577	-0.675593	-0.310275	-0.121116	0.0773527	1.93924	-0.125826	1.1617	0.158447	0.998348	-1.19503	-2.13817	-0.57317	2.20449	-0.0855163	0.621371	0.0933855	0.394725	0.249795	-0.306661
AMY2B							-0.313158	-0.155967	-0.598734	-0.496349	-0.799632	-0.100763	-0.163713		0.438805	-8.09255	-2.61189	-3.23062	-0.849679	-1.26607	-0.416423	0.506814	0.607997	-0.100585	-0.244186	0.093668	0.0585736	-0.39657	-1.46751	-0.174004	-0.206811	-0.333679	0.196838	0.428232	1.39104	0.102669	1.09189	1.06654	0.61083	-1.98038	-4.12611	-1.91843	1.04624	-0.147821	0.596127	-0.397796	0.626631	-0.171301	-1.05538
AMZ1	1.00094	0.219893	-0.477569	0.123359	-1.30827	-0.751932	-0.0321228	-0.122847	-0.257203	-0.375323	0.285946	-0.0203581	0.0495978	-0.0902562	-0.0991486
AMZ2	0.24765	0.0437608	-0.232502	-0.555393	-0.904065	0.141059	-0.303744	-0.357559	0.292516	-0.161613	0.123361	0.346624	0.328283	1.29573	0.0949805	0.275682	0.343196	-0.502828	0.789791	0.0304404	-0.0154753	-0.241023	-0.219705	-0.088217	-0.423867	-1.81805	1.1008	0.703693	0.974488	-0.0897422	0.622455	0.422886	0.127919	-0.0327993	0.715594	-0.308074	0.396931	1.40315	1.20066	-0.984595	-0.171028	-0.205743	0.74929	0.175864	0.73506	0.497986	-0.269687	0.687559	0.247275
AMZ2P1
ANAPC1	-1.34753	-0.0248027	-0.498655	0.163015	-0.0227195	-0.192458	-0.172147	0.223926	0.335667	0.110977	-0.154519	1.00428	0.886964	-0.393805	-0.714997
ANAPC10	0.506976	-0.0303083	0.611549	0.619817	0.957059	0.398051	-0.666756	0.0158303	0.131999	-1.16253	-0.244939	0.0845372	0.452482	0.241052	0.147344
ANAPC11	0.687437	0.311098	0.288463	-0.0794845	0.104185	0.025014	0.1062	0.364359	0.561932	0.204258	0.225705	-0.0448481	0.23016	-0.0512048	-0.189366
ANAPC13	-0.136842	-0.429463	-0.413548	0.0607479	1.22687	0.349044				1.56036	1.03252	2.0606	2.21997	-0.0539695	0.172263
ANAPC15							0.0647134	0.49839	0.568211	-0.1588	-0.365071	-0.0930455	-0.442157	-0.166514	-0.185031
ANAPC16	0.0843153	0.264332	0.411169	-0.309335	0.0635378	-0.100927	0.261391	0.417302	1.07201	1.44012	2.04047	1.10606	1.26697	-0.0104721	-0.0983315
ANAPC1P1															0.0509747
ANAPC1P2
ANAPC1P4														0.434387
ANAPC1P6
ANAPC2	0.0868294	-0.0863739	-0.0858261	0.125588	-1.25975	0.260889	0.31874	0.6512	3.02871	0.166677	-0.379197	1.8116	0.687318	0.206499
ANAPC4	-0.695825	-0.146293	-0.300906	0.328712	-0.315467	0.154062	0.0838076	0.180548	-0.537768	0.00705735	0.700296	-0.549899	-0.240055	0.0435866	0.0509747
ANAPC5	-0.272684	0.271642	-0.528601	0.15635	0.138398	0.118691	0.0178403	0.674535	1.42323	-0.404824	1.15089	-0.751856	-0.0179257	-0.331062	-0.437012
ANAPC7	-0.257663	0.189284	-0.0110365	-0.0212675	-0.782756	0.321389	-0.405693	-0.685896	-0.183726	0.257811	0.60788	-0.970498	0.0912867	0.109488	0.0813263
ANG							0.0346036			-0.113065	0.0560512	0.66596	0.749658	1.368	0.262755
ANGEL1	0.684231	1.6555	0.474878	-0.183948	0.0354156	0.113516	-0.485176	-0.203191	0.0935487	0.565272	0.817544	0.895851	0.687261	0.0901826
ANGEL2	1.01896	0.824029	0.491488	0.0623654	0.105595	0.2894	0.0516713	0.181102	0.00656493	1.39878	1.20474	0.367994	0.134954	-0.11671	-0.333969
ANGPT1	-0.434632	0.243138	0.370799	-0.445955	-0.271646	-0.228854	0.352962			-0.575129	-0.807375	0.0868804	-0.182948	1.34017	1.24124
ANGPT2	1.98903	1.75633	1.16085	0.481169	1.50696	-0.145203	0.530401		1.13293	0.346415	0.0471765	0.13689	-0.236116	0.22547	0.956874
ANGPT4	0.21267	0.107768	-0.0943423	0.0629053	0.29352	0.00186537		0.43875		-0.333879	-0.618948	0.286541	0.356226	-0.373729	-0.0959512
ANGPTL1	-0.0934546	-0.0453482	-0.056391	0.257497	0.086321	0.0103783	-0.152797	0.0286936	-0.327939	-0.272741	-0.735273	0.111815	0.834139	0.450113	0.170923
ANGPTL2	1.04739	-3.14227	0.0906058	0.00797684	-0.54035	-0.0789911	-0.069841	-0.0762136	0.311912	0.286414	-0.0259391	2.13415	1.22137	0.886367	0.445679	-1.33749	-0.0932781	0.0355776	0.043473	-0.499257	0.20409	-0.364066	-0.450048	-0.0477676	-0.134872	-0.0493703	-0.188418	-0.0183773	-0.0661324	0.294719	0.115921	0.0241014	0.0160919	-0.215178	-0.179662	-0.276316	0.281678	0.511885	0.0724981	0.305034	-0.229695	-0.256303	-0.331101	0.295919	0.132969	-0.267709	0.0629366	-0.277159	-0.303946
ANGPTL3	0.0733193	-0.640467	-1.33773	-0.313404	-0.120724	0.329831	0.138351	0.882936	0.768425	0.373775	0.29386	0.468233	0.437245	1.97828	1.25688
ANGPTL4	0.0950101	4.55688	3.08145	1.78227	7.8422	0.771279	0.0244168	1.48529	-0.249345	-0.739583	-0.185603	-0.582388	-0.0383974	-0.00896044	-0.1257
ANGPTL5
ANGPTL6	0.229158	-0.213127	-0.951666	-0.205795	0.661425	-0.0358994	-0.170425	-0.17338	-1.51816	-0.017459	-0.0559375	-0.350502	-0.339433	-0.387214	-0.447776
ANGPTL7	-0.139022	0.261558	-1.05534	-0.567037	-0.791598	-0.323051	0.502675	0.518958	0.527312	-0.690862	-0.101523	0.80325	-0.213592	0.282042	0.294377
ANGPTL8	-0.350662	-1.05107	0.00515027	-0.763463	-0.248943	-0.0809388	-0.666576	-1.81846	-3.2534	0.149753	-0.839114	2.24135	0.704304	1.99747	0.85663
ANHX															0.544802
ANK1	-0.274998	-0.914631	-1.67405	0.49745	-0.750283	0.463704	0.0264592		0.686976	-1.01255	0.0469173	-0.248623	-0.0249111	0.499476	0.451429	-0.419396	0.0191277	-0.897216	0.0650283	-0.148824	-0.0317897	-0.26434	0.269484	-0.528507	-0.168144	-0.135161	0.00406729	0.0278947	-0.945105	0.0807912	0.129657	-0.554832	-0.0350374	0.0987993	-0.354024	0.134258	0.170233	-0.647084	-0.0996199	-0.451048	0.249986	0.979099	0.286421	0.39455	0.167749	0.47039	-0.615118	0.0333862	0.578338
ANK2	0.0735978	-0.859481	0.14366	-0.0892984	-1.23865	0.490211	-0.225566	0.0904741	-0.0863436	-0.232448	0.452349	0.0295233	0.256916	0.455559	0.965681
ANK2-AS1
ANK3	0.104181	0.127265	-0.451146	-0.450277	0.173591	0.94086	-0.182539	-0.944866	-0.283635	-0.678708	-0.556422	1.00986	0.0942096	0.642898	0.228061
ANK3-DT															0.0949805
ANKAR							-0.726703	-0.223989	-0.538683	-0.666959	-1.0256	-0.149329	-0.222568	-0.0259293	0.0374379
ANKDD1A		0.0787287		-0.0759397	-0.0669605	-0.0699139			0.487883	0.266337	0.267319	-0.102696	0.0728643	0.468481	0.424298
ANKDD1B	-0.0776325	-0.0745254	-0.0800324		0.171444		-0.634539	-0.684042	-0.655098	0.00285842	0.0413109	-1.18922	-0.728247	0.344374	0.281644
ANKEF1	0.0756155	0.171671			0.176921		-0.00672944	-0.120593	-0.108289	0.434152	0.0731621	0.39246	-0.0216136	0.265757	0.498768
ANKFN1					0.0864565		0.144202	-0.419996	-0.0890052	0.383991	0.187866	0.0175182	-0.498449	-0.0590196	-0.0832671
ANKFY1	-0.224094	0.150291	-0.174842	-0.136382	0.540814	-0.12462	0.580957	0.0784103	0.477207	0.693322	1.02026	0.308307	0.368469	0.118515	-0.344048
ANKH	-0.870737	-7.95874	-1.52527	-2.82092	-4.82532	-0.158145	-0.132576	-0.41	0.504979	-0.87876	-1.62481	-0.415314	-0.402791	0.599675	0.608449
ANKHD1														0.15141
ANKHD1-EIF4EBP3	-0.694098	-0.270325	0.0816473	-0.0733566	-0.611387	0.0588756	-0.0583103	-0.00710401	-1.64507	0.0509328	0.203363	0.347458	0.48761	0.101386	0.0949805
ANKIB1	-0.295812	0.39096	0.104459	-1.08782	-1.73094	-1.49592	-0.054265	-0.0930124	-0.186107	-0.202667	0.0383156	0.157566	0.20177	-0.173825	-0.337802
ANKK1							0.33987	0.0165965	0.134995	0.698964	1.05639	-0.139623	-0.607802	0.15141
ANKLE1	-0.208477	0.00310224	-0.0606658	0.416567	1.14064	0.801222				-0.644348	-0.351843	0.21048	-0.0866885	0.101386	0.800252
ANKLE2	-0.0916048	1.01877	0.527899	-0.588595	-0.221471	-0.238835	0.433821	0.382043	-0.186268	0.701272	1.74327	-0.424782	0.0356403	0.520501	0.496249
ANKMY1	-0.122852	-0.221255	0.0189085	-0.152352	-0.0481579	-0.0615887	1.72208	1.37487	1.67172	0.133261	0.230133	0.0253815	-0.446619	-0.29585	-0.361287
ANKMY2	0.363738	-0.0483411	0.355432	1.02384	-0.166284	0.362751	-0.533784	0.17529	-0.102328	0.68178	0.959491	2.14354	0.736928	0
ANKRA2	-0.182253	-0.46504	-0.455352	1.11072	0.891777	1.02248	0.116386	-0.64344	-0.863492	0.880344	0.140002	0.406641	0.148478	0.251512	0.132386
ANKRD1	0.353518	0.418365	2.19797	-0.168133	0.73792	-0.182625	0.297091	0.642297	0	-0.555227	0.229047	-0.375428	-0.190138
ANKRD10	-0.649619	-0.256715	-0.403104	-0.803386	-0.582935	0.379521	0.679668	0.167697	-0.804328	-0.00496365	-0.410399	-0.204529	-0.194434	-0.0819537	-0.20018	-0.185364	-0.472304	-3.13692	0.30743	0.245501	0.240027	-0.102829	-1.15791	0.871668	-0.0341092	0.107505	-0.575746	1.37315	-0.0466273	0.155008	-0.0215704	-0.234285	0.442939	0.563671	1.89775	0.580309	1.83266	0.800899	0.93345	0.229154	0.222227	0.380517	3.45957	0.408409	1.5053	0.791088	1.05854	1.20553	2.21126
ANKRD11	-0.0171148	0.584391	0.631689	-0.854414	-1.19173	0.01062	0.897176	0.801889	0.0696215	0.143597	0.123079	0.0756459	0.342182	0.56391	0.570002
ANKRD12	0.0462709	-0.857264	-0.09655	0.716648	0.0968145	0.617029	0.000154989	-0.68289	-0.123077	-0.26202	-1.15056	0.524394	0.828714	0.587721	0.85094
ANKRD13A	0.0138293	-0.0735687	0.065442	0.168393	-0.222299	0.058719	-0.272645	0.140823	-0.0381203	-0.269615	-0.0933534	0.914805	0.773956	1.82613	0.657195
ANKRD13B	0.666804	-0.396615	0.231904	0.245211	-0.483498	0.373033	-0.327914	-0.0986092	0.126119	-0.409736	-0.708906	-1.08616	-0.102725	0.397007
ANKRD13C	-0.738693	-1.27346	-0.129729	0.173714	0.33055	-0.390903	-0.41222	-0.783358	-2.31256	-0.854399	0.0585357	-0.55956	-0.0606278
ANKRD13D	0.45129	0.810792	0.366651	-0.258794	-0.0413269	0.155263	0.358046		1.39646	-0.591026	0.159422	-0.882942	-0.954686	0.230611	0.455068
ANKRD16	-0.355073	-1.08057	-0.0183263	0.0554583	-0.246714	0.635848	-1.40614	-0.274698	-1.23565	0.108646	-0.250986	-0.11036	0.332313
ANKRD17	-0.218394	0.0400784	0.844194	0.130997	-0.876068	-0.254375	-0.0366434	-0.393892	-0.246531	-0.536032	-0.134352	-0.67978	-0.373258	0.869389	0.586777
ANKRD18A														-0.227007	-0.146439
ANKRD18B															0.117037
ANKRD18CP														0.315223	0.242535
ANKRD18DP
ANKRD19P														0.679674	0.926774
ANKRD2	-0.0127872	-1.42939	-1.21841	-0.182769	0.9274	-0.14221	-0.549683	-0.15253	0.1925	-0.909805	-1.12791	1.26919	0.65554
ANKRD20A1
ANKRD20A11P
ANKRD20A12P
ANKRD20A13P																0.613993	-0.0422295	-0.178784	0.263538	0.619096	0.57604	-0.160635	-0.714997	1.78115	-0.371448	0.205896	0.17886	2.86756	0.0730891	-0.00124045	-0.511234	-1.09826	0.600174	0.149878	1.08723	0.782806	1.43898	0.45907	0.326353	0.584184	0.0394541	-0.0659202	1.61654	0.112524	1.06353	0.201178	1.43889	0.43358	1.43274
ANKRD20A19P															0.487714
ANKRD20A21P														0.0435866	0.117037
ANKRD20A2P
ANKRD20A3P	0.533545	-0.0768173	0.439217	-0.54884	-0.212132	-0.632475				0.680277	1.60628	-0.146126	0.07135
ANKRD20A4-ANKRD20A20P
ANKRD20A5P															0.117037
ANKRD20A8P
ANKRD20A9P
ANKRD22							-0.0797771	-0.0406707	0.319398	0.253553	0.0809523	0.215552	0.108486	0.408125	0.410271
ANKRD23	-0.487094	0.170109	-0.127418	0.0705013	0.19605	0.657169	-0.312741	0.0243043	-0.437675	1.08398	-0.342954	0.174255	-0.668605	0.725134	0.112442
ANKRD24	-0.344548	-0.0602983	0.47434	1.09587	0.110733	-0.0628178	0.677853	-0.489554	-0.284112	0.26663	-0.100871	-0.637931	-0.129835
ANKRD26	-0.708905	-0.146726	0.0969754	-1.11534	0.76384	-0.490356	-1.29835	-1.20635	-0.419853	1.23069	0.0696575	0.012518	0.528015		0.0509747	-0.933061	-0.141388	0.168406	-0.115468	0.566677	0.228257	-0.269604	-0.868503	-0.700848	0.122615	-0.598688	0.343461	0.258742	0.157433	0.301634	-0.235289	-0.109225	0.0744801	0.711849	0.744539	-0.0259502	0.640673	0.387067	0.0734966	0.150984	0.00923956	-0.097378	1.27823	-0.461519	0.97923	0.81101	0.596418	0.129772	0.470977
ANKRD26P1
ANKRD26P3
ANKRD27	-0.511015	0.131603	-0.270641	-0.0324314	-0.669701	0.0146365	-0.401492	-0.329199	2.75532	0.190141	0.362941	-0.195119	-0.370965	-0.236847	-0.430732
ANKRD28	-0.198389	0.12001	-0.0930545	0.00333675	0.245456	0.561421	-0.0978786	-0.00442244	-0.157503	0.69031	0.96951	-0.102722	0.0502563	0.12362	-0.0837959
ANKRD29	-0.858091	0.00652572	0.241923	0.683681	0.18938	0.317693	-0.117896	-0.00370738	-0.82628	1.54149	-0.168999	0.868394	-0.0982752	0.338019	0.161221
ANKRD30A														0.0435866						0.233604	0.373402	0.362246	0.328124		-0.111691				-0.169296		0.538299	-0.0210446	-0.0298262	-0.0122574	-0.0126617	0.200897	-0.033107	-0.0416471	0.0772315	0.0470725	-0.0173623	0.0842649	-0.0410535	0.0768271	-0.0181131	-0.0304939	0.0508881	-0.0230401	-0.0316343
ANKRD30B															0.260182
ANKRD30BL														-0.747313	-0.769683
ANKRD30BP2														0.528636
ANKRD30BP3														0.469184	0.511288
ANKRD31	-0.32076	-0.31674	-0.324128
ANKRD33							-0.150947	0.225153	-0.179739	0.205696	0.171963	-0.96213	-1.14512
ANKRD33B	-1.29297	0.0804478	0.134221	-0.592066	-0.655552	-0.22889	-1.15562	0.502716	-0.230211	0.449959	-0.158755	-1.19202	0.107257
ANKRD34A	-0.0806762	0.266246	0.110861	-0.0682222	-0.23006	-0.425441	-0.0261822	0.216851	-0.131001	-1.55417	-0.5207	-0.23398	-1.08857	2.5408	1.12197
ANKRD34B	0.30179						-0.31175	-0.25728	-0.24142	-0.40435	-0.189089	-0.946261	-0.546772	0.492347	0.438805
ANKRD34C	-0.161836	-0.0700114	-0.164364							0.983615	0.119349	-0.305802	-0.460138	0.15141
ANKRD34C-AS1
ANKRD35	0.791965	0.341767	1.09066	-0.113219	-0.313259	0.198854				-0.65366	-1.46439	-0.73253	-0.616273	0.0836465	0.164393
ANKRD36														0.341931
ANKRD36B							-0.789745	-0.352955	-0.706955	0.312396	1.11199	0.0593824	0.0733093	0.316404		-0.0812561	-0.062466	-0.904008	0.55032	0.436562	-0.0125426	-0.384951	0.281242	0.0161721	-0.151782	-0.12579	0.122321	1.61682	0.086844	-0.653026	-0.135067	-0.214174	-0.0836188	0.388612	0.575774	0.604246	0.714058	0.124208	0.233003	0.362899	0.291084	0.561573	0.682928	0.158147	0.436998	0.162494	0.607215	0.455709	0.658017
ANKRD36BP1														-0.136721	-0.0604795
ANKRD36BP2																-0.0246299				0.0655706				-0.0353023				-0.0257643				-0.00592502	-0.0144213	0.000856629	-0.0017127	-0.00762711	-0.0175964	-0.025863	0.00386639	0.0157136	-0.00410159	-0.00171971	-0.0252884	-0.0134978	-0.00308939	-0.0168559	-0.0192978	-0.00785545	-0.0161711
ANKRD36C
ANKRD37	-1.43559	-0.248487	-0.267508	0.377575	0.86847	-0.238364	0.269973	-0.0351365	-0.108289					-0.0668239	0.0819096
ANKRD39	-0.055232	-0.155686	-0.197952	-0.957543	-0.662293	-0.136696	0.240656	0	0.058518	-0.282325	-0.339264	-0.158738	-1.04054
ANKRD40	0.048889	0.442015	0.295843	-0.466841	-1.44223	-0.777961	0.622727	0.525745	2.03488	0.420997	0.509432	0.49362	0.311938	0.230356	0.117037
ANKRD40CL														0.315223	0.200247
ANKRD42	0.0888654	0.804248	-0.384081	1.30199	0.355265	0.0432938	0.370308	0.608588	-0.207368	0.474247	1.33704	1.50794	0.5453	-0.630345	-0.406813
ANKRD44	0.0947003	0.369789	0.155005	-0.0533208	-0.0385155	-0.302104	0.0843333	-0.0143708	-0.0636592	0.690214	0.942682	0.3985	0.908899	0.285974	0.280209
ANKRD44-AS1
ANKRD44-IT1
ANKRD45	0.0967898	0.00180276	-0.0800324				-0.0618798	-0.183034	-0.830934	-0.30507	-0.0896584	-0.66804	-1.79422		0.510605
ANKRD46	-0.275298	4.63756	0.557892	-0.533372	-0.496652	-0.230401	0.293009	0.0867658	2.30689	1.05781	1.18164	0.481594	0.913285	0.475641
ANKRD49	0.0355239	-0.068585	-0.345736	0.100127	0.0827792	-0.0139533	0.290904	-0.122196	-0.502877	2.27398	3.09789	2.00956	1.81048	0.191502	0.380614
ANKRD50	-0.448242	-0.311791	-0.613251	1.19182	0.0862938	-0.194409	-0.736229	-0.416687	0.0299844	-0.0847177	-0.462009	-0.481304	-0.370306	0.101386	0.0949805
ANKRD52	-0.274574	-0.347411	0.773006	-0.334251	-1.02593	-0.101009	0.0660172	-0.458473	-0.521696	-1.4771	-0.833815	-0.773382	-0.803944	-0.567899	0.363949
ANKRD53							0.413094			1.00931	0.981281	-0.393019	-0.561074	0.0142184	-0.169008
ANKRD54	0.15753	-0.653401	0.428324	-2.02019	-0.234503	-0.27172	-0.503647	-0.712493	-0.0671976	-0.145324	-0.56609	0.583203	-0.0973765	0.263711	0.288086
ANKRD55	-0.119361	0.183641	0.247625	-0.586012	-0.123668	0.0307806	0.554469	-0.164897	-0.0699456	-0.102908	-1.09585	-0.01615	-0.15808	0.0435866
ANKRD6	0.495049	0.540521	2.13726	0.000550643	0.374381	-0.0800999	0	0	0.0836599	-0.20238	-0.174568	-0.835616	-0.131069	0.489423	0.563358
ANKRD60							0.147622			0.865779	1.33535	-0.121455	-0.023948	0.405768
ANKRD61	0.24301	0.0787287		0.0862898	-0.0669605	-0.0699139		0.224264		-0.292543	-0.0250932	-0.277558	-0.771336	0.397445	0.619968
ANKRD62			0.0732346	0.175251		0.259757				0.192757	0.164154	0.224771	-0.0684391	-0.261433	-0.510989
ANKRD62P1-PARP4P3
ANKRD63	0.0756155						0.0264592	0.111961		-0.204437	0.278734	-0.0952158	-0.34676	1.033	0.515751
ANKRD65		0.171671					0	0	0	-0.0298287	-0.13302	-0.105211	-1.07909	0.477236	0.437459
ANKRD66	0.491196	0.468798		-0.198176	0.0986899	-0.243257				-1.13832	-0.575503	-0.295675	-1.3268
ANKRD7	-0.000863791	-0.0745254	-0.0800324				-0.0797769	0.0405001	-0.0218175	0.186532	0.597382	0.151065	-0.477147
ANKRD9	0.0889787	0.537521	0.322864	0.138058	0.219624	0.513737	0.68246	-0.324508	0.220321	0.135984	-0.0302884	0.41281	-0.441036	-0.180538	-0.422508
ANKS1A	-0.383473	-0.929738	-0.248956	-0.598822	-0.968938	-0.0630214	0.114093	0.06641	0.0637803	-0.315656	-0.391797	-0.387468	-1.30685	0.436276	0.377786
ANKS1B	0.335046			0.0133679	-0.0611578	-0.151205	-0.464513	0.23055	-0.634186	0.21699	0.509784	-0.0347424	-0.222076	0.30071	0.755238
ANKS3	0.395322	0.184292	0.0580538	-0.0685773	-0.0954713	-0.231455	-0.686326	-0.106386	0.0426816	-0.261956	0.908149	-0.166222	-0.862055	2.24475	0.355089
ANKS4B	-0.891063	-0.338374	-0.424376	-0.984211	-0.911707	-0.166356	-0.240815	0.0810943	0.118779	0.00879354	0.0114696	-0.0761818	0.110632
ANKS6	0.22352	13.5833	5.06712	-0.425134	-0.433925	-0.226209	0.49112	0.558134	1.07545	-0.202657	0.840204	0.0343081	-0.391164	0.366546
ANKUB1	-0.123777	-0.646233	-0.251919	-0.0130798	-0.0784654	0.0770867	-0.0462259	0.0914754	0.210803	0.128893	0.43342	-0.0849097	-0.395503	0.191502
ANKZF1	-0.0370633	0.295584	0.261333	-0.146877	-0.16174	0.150208	-0.407681	0.134952	0.0474348	1.36334	-0.115223	0.0817296	0.139367	0.655049	0.76295
ANLN	-0.292814	0.0903864	-0.0272664	0.393859	-0.749859	-0.501195	0.0140351	0.0800011	-0.0972531	0.00918187	0.463768	0.549888	0.0731307	-0.352248	-0.243144	0.493123	0.158386	0.696057	0.789069	0.76396	-0.09694		0.114595	0.00200488	-0.0749143	-0.254527	0.39319	0.800598	1.21277	-0.170956	-0.307832	-0.161341	-0.0485144	-1.26333	0.545292	-0.635016	0.626627	0.637106	0.741061	-0.225714	-0.404942	-0.347724	0.664281	0.557518	0.372281	0.802706	-0.255533	1.26595	0.64671
ANO1	-1.35572	-1.54767	-0.0520949	-0.173417	-3.05855	0.102172	-0.336196	-0.975345	-0.34128	0.0995921	-0.696534	0.979772	1.04872	0
ANO10	0.514258	2.05982	0.385975	0.287427	0.19411	-0.101343	-0.743222	-0.548265	0.424773	0.672967	1.91712	2.8954	2.04602	1.14071	0.200247	3.44993	6.2573	10.2944	7.62001	0.99107	-0.37334	-0.546122	-0.00013674	0.602298	-0.582553	0.0978168	-1.41429	0.203176	1.06908	1.76025	1.32784	-0.477031	0.152072	-0.035069	-1.25924	0.107124	-0.151364	0.312587	-0.981403	-0.0260845	5.05555	0.242449	0.0258595	0.0557546	0.525522	-0.554977	-0.842103	-0.530832	1.99641
ANO2	0.532883	0.570759	-0.00291864	-0.00883246	0.00758562	0.447848	0.223483	0.486149	0.338281	0.304407	0.281166	-0.179652	0.0512771		0.660982
ANO3							-0.0103736	-0.150336	0.019628	0.57567	0.901805	-0.238802	-0.571352	0.0816416	0.332133
ANO3-AS1
ANO4	0.163571		0.161692	0.610083	0.862898	0.718209	-0.0124616	1.15907	0.265737	-0.542102	-0.259134	-1.22096	-1.47209	0.150213
ANO5	-0.370509	-0.0638335	0.381213	0.155516	-0.215628	0.0252753	1.85827	0.490502		-0.222713	0.0641382	0.32213	-0.416949	0.15141
ANO6	0.454814	0.640257	0.707053	0.442089	-1.23454	-0.322353	-0.0737392	-0.481884	0.0649877	-0.0387011	0.1474	1.61223	1.54142	0.152438	0.521153
ANO7		1.00098	0.0732346	-0.0759397	0.00842375	0.0863122	-0.504232	-0.435587	-0.413892	-0.00713748	0.215359	0.290802	-0.132174	0.0514446	-0.128854
ANO7L1														0.0229225	-0.0799424
ANO8	-0.199664	-0.645143	-0.500117	-0.115268	-1.90399	0.267306	0.0539175	-0.0406356	-0.271512	-0.197253	0.19996	-1.75712	-1.32435	1.99517	2.19264
ANO9	-0.164228	0.183685	0.0794624	-0.0961744	-0.0701519	-0.340223	0.258745	0.348944	0.00322215	0.0478105	0.218833	0.263532	-0.191173	2.53396	1.54444
ANOS1	0.0424312	0.862209	-0.0968807	0.472989	2.42187	0.436347	-0.494025	-0.660452	0.117569	-0.357136	-0.713267	0.461856	0.578736	0.0435866	0.161221
ANP32A	-0.762843	-0.678042	-0.841011	0.189548	-0.70638	-0.0166749	-1.63435	-1.51903	-4.08798	0.809367	0.890474	-0.0853207	-0.030615	-0.23102	-0.0148187
ANP32A-IT1
ANP32AP1														0.552283	1.28606
ANP32B	-0.452653	0.148751	-0.4084	0.824056	1.2103	1.07039	0.496993	0.617394	3.5239	0.45047	1.13648	0.456497	0.346495	-0.675465	-0.296577
ANP32C
ANP32D	-0.165271	-0.0897174	-0.167926	0.000585889	0.00842375	-0.0699139								0.341931
ANP32E	-0.620783	-0.27363	-0.265697	-0.362311	-0.454872	-0.374482	-0.544314	-0.0750846	0.418834	0.854663	1.13082	-0.235495	0.46036	0.625903	0.430473	-0.576233	-0.43391	-5.5202	-4.70759	0.341234	0.396349	0.408395	0.0817773	0.146769	0.275502	0.575636	-0.0496691	0.882176	-0.0526716	-0.789497	-0.564415	0.683583	-0.034141	0.301737	-0.567114	-0.272222	-0.212801	0.0876897	0.410747	0.138195	-1.73572	-0.24698	0.040256	-0.0321492	0.0651401	0.158209	-0.292832	-0.638746	-0.745618
ANPEP	0.0519407	0.31099	0.283928	-0.0750467	-0.621967	1.06654	0.594542	-0.20666	1.89638	0.420476	-0.203291	1.67442	0.796011	-0.613512	-0.632538
ANTKMT							-1.22062	-1.65728	0.26985	-0.39191	0.244238	-0.16295	-0.0787768	-0.130094	-0.271243
ANTXR1	0.338168	0.190487	-0.0924695	-0.964401	-0.63161	-2.22896	0.384514	-0.181921	-0.0659417	-0.183975	-1.20245	2.16048	1.56364	0.206513	0.222019
ANTXR2	0.767064	0.655547	-0.204925	1.18012	0.881658	0.035226	0.66984	1.80626	0.0701536	0.342399	-0.0887039	2.44775	1.19716	0.285974
ANTXRL							0.184072	0.0653825	-0.0874757	-0.274723	0.0411898	-0.742241	-0.153307
ANTXRLP1
ANXA1	0.737717	-0.277817	0.34889	0.136091	-0.0896219	-0.11303	0.260179	0.0694041	0.164111	0.00266375	0.277994	1.05971	1.95624	-0.37698	-0.0526175
ANXA10							-0.119952	-0.0366955	0.796571	1.08096	0.00863432	-0.312676	-0.0904137	0.355898
ANXA11	0.885784	0.121911	0.211955	0.174629	0.515008	0.692802	-0.727104	-1.69383	-2.28818	0.693526	-0.50576	2.0058	0.589463	1.28991	0.548016
ANXA13	1.17434	7.21733	0.232161	0.460292	0.0677578	0.00578046	0.259172	0.276668	2.42695	0.282185	2.68494	0.751377	1.5111	0.484583
ANXA2	0.279701	0.587157	0.492194	0.203041	-3.84212	-0.294917	-0.268185	-0.00711488	4.18599	-0.268021	1.56198	0.106014	2.44676	-0.0741645	0.170604	0.238418	0.481115	1.80046	1.52283	-0.756403	-1.92029	-0.8015	-3.7474	0.561671	-0.756643	-2.11693	-0.285408	0.242001	1.8046	-0.855585	0.597133	-0.474842	0.589073	-0.568124	-0.513222	2.168	0.174378	0.0226838	-1.16535	-0.303747	0.580015	1.54154	-1.16682	-0.474512	-0.334491	-0.970092	0.320147	-0.318882	-1.623
ANXA2P1														1.16908	1.32091
ANXA2P2														0.22256	0.247267	0.39152	0.486466	1.46384	0.865148	-0.807019	-1.29427	-0.469137	-1.38179	0.742197	-0.651267	-0.95277	0.322013	0.354738	2.04499	-0.658882	0.876807	-0.844644	1.16191	-0.150319	-0.705227	3.17776	-0.0706746	-0.198002	-2.4059	-0.220665	0.640271	2.03526	-2.1524	-0.830625	-1.08718	-2.64935	0.766336	-0.625287	-3.24934
ANXA2P3															0.161221
ANXA2R				0.0930292	-0.154845	-0.454476	0	0	0	-2.66646	-0.89235	0.0600152	0.731221	0.0212675	0.114012
ANXA3	0.500968	-0.0688598	-0.421167	-0.490156	-0.208856	-0.346774	-0.313373	-0.234639	-0.724341	0.0293691	0.678308	2.99523	2.30964	0.366708	1.24271
ANXA4	-0.370851	-1.0496	0.29002	-0.282149	-0.459052	-0.153027	-0.171851	0.175952	-0.191347	-0.114121	0.080174	1.76263	1.46847	0.429637	0.255017
ANXA5	0.664757	0.5294	0.127391	0.382363	-1.25954	0.195399	0.0502985	0.828733	9.94773	-0.059116	0.182207	3.15295	2.43546	-0.207735	-0.505559	2.70993	2.88174	4.64638	3.9267	0.00422306	0.0506481	-0.598287	-0.204617	0.102351	-1.28977	-1.399	0.041015	0.0951985	0.778555	-0.446555	0.13213	-0.840478	-0.310755	0.0771231	-0.710456	0.204742	-0.102125	-1.03009	-1.82383	0.237094	1.5614	0.735996	-2.43271	-0.629584	-1.2258	-0.524108	-0.408516	-0.51447	-1.38909
ANXA6	0.885757	0.442202	0.174023	0.530907	1.36541	0.740176	-0.259456	0.00828545	-0.0188266	1.03002	0.643091	0.851799	0.416931	0.416219	0.126157
ANXA7	1.45043	7.07022	0.523255	1.25682	4.08452	0.531144	0.442549	1.43568	7.23912	0.775244	2.72869	1.39043	1.30651		-0.265024	0.772973	0.0680464	0.0188569	0.12546	-0.372481	0.0479776	-0.77637	-0.275938	0.254378	-0.219083	-0.449471	0.245448	0.203579	0.270985	0.113813	0.854413	0.376586	-0.723471	-0.846691	0.18623	-0.046776	-0.0438176	0.840132	0.171997	-0.410317	-0.427234	-0.400693	0.0311354	0.242358	-0.022166	-0.141146	-1.13124	0.630786	0.394344
ANXA8															0.132386	-0.654898	-0.138658	-0.787608	-0.285955	0.449595	-1.64959	-0.245404	-0.449995	1.04913	-0.265822	0.312895	-1.42732	-0.393354	1.07342	0.0711986	-0.0136414	0.0182026	-0.418941	0.0376397	0.0341595	0.0728481	0.402119	0.0204604	0.482268	0.185416	0.314006	0.644718	0.0137353	0.43775	-0.240569	0.407266	0.179972	-0.391168	-0.204986
ANXA8L1	3.18843	3.82195	-0.0584041	1.9105	-0.475307	0.406363	0.130753	0.55701		1.42886	1.67635	2.28062	0.632852		0.0509747	-0.140538	-0.153782	-0.412181	-1.32779	-0.173429	-1.12752	-2.09752	-1.68766	1.27744	-1.27583	0.0577667	-1.92615	0.24028	3.56789	-0.212487	-0.674236	0.147715	-0.0084611	-0.0264855	0.475264	-0.870152	0.883019	0.430218	0.316709	0.128864	-1.1708	0.0781299	0.3061	0.460974	0.328728	0.377811	-0.0879796	0.138924	0.0807929
ANXA9	1.5223	0.182637	0.940949	1.66072	0.57264	-0.0797681	0.176748	-0.157481	-0.00177859	1.04733	0.0598023	0.662098	0.222893	0.422019	0.330361
AOAH	0.0771538	0.139791	-0.44906	0.346196	0.497896	0.0381349	-0.163177	0.342145	0.0283756	-0.789959	-0.291421	0.097748	1.18573	0.389403	0.487714	-0.699322	-2.76226	-2.62416	-0.87136	-0.377678	-0.484757	0.123494	0.807405	-0.098686	0.275819	0.528363	-0.4616	-0.753131	-1.25845	-4.61727	-8.46863	-1.69254	0.459861	1.58104	-0.651523	-0.0112254	-1.40858	-2.59504	-1.41663	0.893361	0.417249	0.402738	-0.436007	-0.508878	-0.740158	-1.6066	0.116672	-0.819526	-1.28945
AOAH-IT1
AOC1	0.0933707	0.302883	-0.00674481	-0.0916346	0.389946	-0.0955666	-0.221233	0.131262		0.645295	-0.265488	0.331636	0.0554067	-0.0365303	-0.088614
AOC2	0.38445	0.779042	1.36254	0.218304	0.625523	0.205093	0.137469	-0.0340135	-0.14791	-0.525387	-0.071537	0.368422	-0.00642216		0.872016
AOC3	-0.372877	0.0467813	-0.00371822	0.376046	0.157965	0.0676054	-0.447237	-0.848448	-0.89051	-0.369305	0.516866	-0.0756142	0.605042
AOC4P
AOPEP	-0.480331	-1.92764	-0.41951	0.271501	0.0880332	0.0800322	0.10856	-0.178984	-0.890392	0.0915582	-0.243709	-2.1474	-0.651203	0.573646	0.0676553
AOX1	-0.270144	0.0211815	-0.0261393	0.0555208	2.03347	-0.0159421	0.18998	-0.01195	0.162808	0.844716	1.23283	4.08053	4.11776	0.117356	0.472447
AOX3P-AOX2P														0.15141
AP1AR	-0.00411148	-0.583951	0.460577	0.500583	-0.332434	-0.140511	-0.200345	-1.04456	0.182069	-0.0100561	0.0297763	0.197335	0.40782	0.0970071	-0.0377837
AP1B1	-0.110825	0.00756483	0.0403442	-0.872397	-0.590809	-0.287074	-0.671216	-0.804872	-0.928736	-1.019	-0.970346	0.30936	0.195506	-0.862628	-0.810017
AP1B1P1
AP1G1	-0.772747	-0.145206	0.120124	-0.74426	-0.346755	-0.122789	1.07056	0.332911	0.325078	0.0629629	-0.362203	0.487133	0.0690653	0.199577	0.156367
AP1G2	0.7914	1.04569	1.80794	-0.125062	-0.0790556	0.406564	-0.224638	0.130246	0.507798	0.737855	0.414429	2.03334	0.571522	0.130722	0.129677
AP1M1	0.418088	3.11947	0.120255	0.225171	-0.587596	-0.194996	-0.813695	1.44605	0.67325	0.788156	0.195777	1.39267	0.943852	0.697849	0.0509747
AP1M2	0.132618	-0.643386	-0.0458964	-0.298863	-0.431441	-0.581373	-0.201917	0.16029	-0.501864	-0.314231	-0.238695	-0.0721093	-0.129917	0.164616		-0.465471	0.38633	-0.0411052	0.192156	-0.163012	-0.610089	0.113527	-0.792832	0.514999		-0.195408	-1.37286	0.327702	0.00360718	0.604052	-0.33109	0.0174358	0.28137	-0.597859	-0.47654	-0.767709	-0.584365	0.0106296	-0.112345	0.316729	-0.043855	-0.496241	-0.130851	-0.679782	0.015608	-0.700565	-0.838961	-0.769225	0.105113
AP1S1	1.38434	1.42757	0.221223	0.0493834	0.474434	0.0302354	-0.0712637	0.941885	0.985651	1.45422	1.32033	1.77233	1.96745		0.985578
AP1S2	0.00964936	0.243289	0.00118327	0.267765	0.111425	-0.775807	-0.477963	-0.297643	0.12582	-0.129265	-0.15036	1.20294	0.867486	-0.110036	-0.342947
AP1S3	0.64887	1.38348	1.30715	0.235314	0.561882	0.333323	-0.318995	0.0486132	0.248529	-0.231619	0.00539127	-0.573925	0.3504		0.0509747
AP2A1	0.0958191	-0.128757	0.0203389	-0.063585	-1.44206	0.0756207	0.338922	-0.490815	0.89322	0.332462	0.171284	0.16705	0.0223496	-0.345796	-0.871329
AP2A2	-0.214326	-0.446234	-0.288196	0.018842	-0.704943	0.0818779	-0.119361	-0.532875	-0.332411	-0.822889	-0.40509	-0.755955	-0.386733
AP2B1	-0.301256	-0.0223206	-0.0936915	-0.521295	-0.862203	-0.349625	-0.21263	-0.166262	-1.29642	0.221181	0.19855	1.07426	0.680969	1.16917	0.455883	-0.325122	-0.389098	0.469149	0.248713	0.165241	-1.06528	-0.282751	0.767273	-0.104208	0.216657	-0.478692	0.0696582	-0.111716	-0.0323604	0.400072	0.0921808	1.02222	-0.272828	0.138583	-0.557885	0.165271	-0.23076	-0.0814635	-0.866138	-0.22107	0.204433	0.29723	-0.0505876	-0.0803327	-0.720253	-0.544105	-0.0272765	-1.32756	-2.73123
AP2M1	0.887082	1.02009	0.340653	-0.482336	1.06857	0.0871713	-0.180387	0.0292626	0.555548	0.985755	0.796158	0.411603	0.495824	1.65367	1.14894	0.351215	-0.126747	-0.21345	0.162026	-0.111098	-0.0855249	0.0934441	-0.819449	0.161811	-0.303403	1.98485	-0.0783783	-0.383006	-0.847422	-2.27383	-1.17085	-0.142341	-0.26822	-3.70528	-0.309078	0.384772	0.242504	-0.817588	0.180377	-0.0151863	0.538514	0.601644	0.00580354	-0.962354	-0.256963	-0.702561	0.333869	-1.41694	-0.33639
AP2S1	0.0875071	-0.165785	-0.0283579	-0.232747	0.0678881	0.00455892	0.148649	1.22655	1.15507	-0.699764	-0.392953	-1.56441	-0.583748		0.328095
AP3B1							-0.39773	-0.746553	-1.58491	1.08955	0.922763	0.997766	0.514816	0.0435866	0.120345
AP3B2	0.0756155				0.0864565		0.363741	0.323485	0.540349	-0.0184475	-0.610369	-0.112231	0.182479	0.0108291	-0.297061
AP3D1	-0.226083	-0.217659	-0.306605	-0.455911	-2.74438	-0.192476	-0.434759	0.0973438	-0.274381	-0.201825	-0.979359	0.24453	-0.718463	0.484583	1.52193
AP3M1	0.370217	0.172657	-0.184706	-0.152444	0.563361	0.129004	0.190994	-0.553769	-1.84603	-0.566813	-0.290923	0.560937	0.290583	1.15906	1.91935	-0.231506	-0.0773939	-0.0511117	-0.582921	-1.03445	-0.238609	-0.0212171	-0.293409	0.11635	-0.381245	0.146644	-0.381806	0.253961	0.0343488	-0.0652334	0.535395	-0.0544098	0.0522487	0.614691	0.309681	0.824177	-0.242725	-0.00834578	-0.100413	1.0787	0.901685	0.29753	0.500222	0.270617	0.308435	0.45946	0.323101	0.560285	0.417023
AP3M2	-0.507811	-0.844305	-1.79535	0.0730815	0.877896	-0.0326341	-0.588182	-0.573321	-0.0929815	-0.486273	-0.00581418	1.33949	0.033224	0.101386	0.0509747
AP3S1	-0.122785	1.28859	0.271752	0.646008	1.12675	0.332801	0.366677	0.175007	1.94795	-0.934063	-0.648321	-1.42348	-0.387795	0.0846818	0.149114
AP3S2	0.252012	0.305496	0.167829	0.266745	-0.0222589	-1.31173	0.308637	-0.0341474	-0.0525364	0.947107	1.64469	0.88959	0.566494
AP4B1	-0.839747	0.660281	-0.223899	-0.101318	0.999504	0.446949	0.277852	0.421189	-0.333935	-0.0451588	0.785674	-0.0115197	0.124802	-0.0328484	-0.320349
AP4B1-AS1														0.0603173	0.0749656
AP4E1	-0.614033	-0.154688	-0.441942	0.276539	0.369105	0.16557	-0.639136	-0.193815	-0.955038	0.547594	0.459384	-0.493122	-0.00710161	1.00625	0.254745
AP4M1	0.0348721	-0.0100144	-0.160312	0.152024	-0.156575	-0.333364	0.147977	-0.979999	-0.10887	2.12481	0.578757	1.36398	0.80899	-0.585376	-0.515244
AP4S1	-0.123157	-0.0879318	-0.0938849	-1.00319	-0.0721049	-0.746993	0.348432	-0.615493	-0.0477288	0.0394013	0.381031	0.553854	0.8107	0.156238	0.0736016
AP5B1	1.38191	0.612416	0.171598	-0.0878317	-0.904103	-0.31041	-0.0774473	-0.55312	-0.515357	-1.26531	-1.88346	0.00758373	0.0231571	-0.165231	-0.169188
AP5M1	-1.04142	-0.101521	-0.582872	0.0267609	-0.498268	0.092489	-0.110024	-0.0670261	0.310701	1.70089	1.82317	1.24967	0.966422	0.341931	1.21196
AP5S1	0.841773	0.350635	0.267295	-0.398681	-0.191915	0.536616	0.0443062	0.259527	0.474259	0.00668047	-0.438172	1.59243	0.372061	0.191502	0.256625
AP5Z1	0.0362594	0.160633	-0.299323	0.779304	0.593859	0.977487	-0.0337845	-0.0718571	-0.805227	0.230737	-0.156913	0.302523	-0.0959779		-1.066
APAF1	-0.476218	-0.735712	0.100435	1.30576	-0.229072	0.0580289	-0.128668	-0.924756	0.0946417	-0.294833	-0.633759	0.142504	0.239777	0.346614	0.21094
APBA1	0.0400761	-0.0673048	0.0277383	0.178309	0.104577	-0.0815442	0.0551601	-0.255036	0.0959917	-0.687577	-0.781143	-0.567426	-0.781286
APBA2	-0.0926474	-1.91039	-0.46951	0.158867	-0.369168	-0.608949	-0.27214	-0.821936	-0.202505	-0.138594	1.5237	0.938311	2.05705
APBA3	0.00106574	1.79704	0.526798	0.088009	1.4615	0.0395489	0.388478	2.27296	0.798991	0.309762	0.743088	0.553727	0.031247	-0.902665	-1.03783
APBB1	0.132966	-0.018553	0.209775	0.0811328	-0.204719	0.419827	0.0165256	0.00787529	-0.554912	-0.567484	-0.521494	0.0201476	-0.258945	0.12487	0.134313
APBB1IP	0.462964	-0.0218082	-0.287887	0.253537	0.234554	-0.0221392	0.449366	-0.0843447	0.894977	0.0099029	-0.165839	2.63312	2.51166	0.101386	0.744265
APBB2	0.0162127	-0.217973	-0.145355	-0.00171325	0.0675123	-0.881096	-0.630337	-0.843752	0.00634444	0.233061	0.208706	1.53751	1.3345	0.827749	0.21094	-0.535585	-0.207282	-0.102209	-0.259009	0.429295	0.0676689	-2.21529	-1.07878	0.405297	-0.0240223	0.184714	0.416575	0.882561	1.03166	0.358925	0.0280907	-0.552015	0.00703597	-0.0991434	0.38585	-0.267152	-0.0334818	0.125896	0.439043	-0.557443	-0.892471	-0.777274	1.06883	0.462421	0.167947	-0.0354525	-0.00789926	-0.1239	-0.0628247
APBB3	0.654988	-0.301004	0.615261	1.5022	0.292391	0.360483				-0.329359	-1.56102	0.149096	1.31767	0.865104	0.383187
APC	-0.504048	-1.36968	-1.16863	-0.435286	-2.03149	-0.216584	0.362174	0.0831253	-0.285717	-0.392488	-0.208082	-0.103149	-0.216116	0.88172	-0.0269567
APC2	-0.0970833	-0.742894	-0.210151	-0.329208	-0.931488	-0.364392	-0.835021	-0.097051	-0.061655	1.00299	0.535296	0.0325714	-0.447558	-0.341294	-0.356499
APCDD1	-0.868063	0.000720614	-0.270101	-0.165237	0.132255	0.251751	-0.161833	-0.472879	-0.451249	0.0507317	0.136307	-0.0803821	-0.683081	-0.119082	-0.107668
APCDD1L														1.18186	0.673261
APCDD1L-DT															0.132386
APCS					-2.00743		-0.0928818	-0.581947	-1.18337	-1.7226	0.645978	0.456333	0.572744
APEH	-0.132823	-0.4731	-0.486442	0.10434	0.401751	0.86381	-0.320618	-1.2913	-0.293657	0.498913	-0.805397	1.53982	0.709444	1.31632	0.835757
APELA				0.302523	0.0145059	0.0931761				0.149128	0.417517	-0.388961	-0.212979
APEX1	0.607538	3.51605	1.628	-1.25738	-0.371669	-0.0511421	0.481926	0.652585	2.00246					3.58918	2.73206	1.99121	0.797205	0.0601739	0.211718	0.776299	0.45266	-0.157407	-0.54691	-0.224923	-0.251354	-0.56122	-0.0226144	0.361371	1.45115	0.879082	-0.0462202	1.21825	0.288256	-0.585915	0.841107	0.750381	0.303014	0.453833	0.273492	-0.0704057	0.415929	-0.0683942	0.681744	0.399177	0.14743	0.521329	-0.447678	0.586266	0.543676
APEX2	0.0676923	-0.0769735	0.698699	-0.52761	0.499314	-0.31045	0.299502	0.0110363	-0.299286	0.182861	0.363467	-0.357789	0.216507
APH1A	-0.116708	-2.00748	-0.899925	-0.129491	0.683722	0.232242	-0.165002	-0.0124614	-0.261774	-0.025765	-0.412935	-0.15664	-0.413087	-0.42709	-0.532402
APH1B	-0.0255002	-0.241699	-0.0798901	-0.163382	-0.329403	-0.210433	0.268472	0.102984	-0.109862	-0.239067	-0.648219	-0.366276	0.00889282	0.527595
API5	-0.84258	-0.596511	-0.254474	-0.122963	0.0597549	0.00119966	2.40379	0.31572	-0.376601	-0.109444	-0.162585	0.200625	0.527367	0.0264908	0.199838
APIP	-0.0874617	0.255558	-0.17503	-0.879813	0.0319734	0.263912	0.167308	0.105551	-0.227731	0.582861	1.0364	0.440869	0.959092		0.448797
APLF	0.22446	-1.12904	-0.417431	-0.430321	-0.502858	-0.666054	-0.0676543	-0.144218	-0.990833	0.111202	0.125739	0.204012	-0.493569	0
APLN	2.29849	2.18907	1.17858	0.170656	0.635656	0.0625563	-0.16073	0.19633	-0.570763	-0.481791	-0.287878	-0.475236	-1.01307	0.484583		0.992919		-0.195113	-0.366149	-0.145473	-0.880984	-0.248905	0.24744	-0.16838	-0.530089	-0.186998	-0.324873	0.135894	-0.623691	0.312499	0.433154	-0.188555	-0.205266	-0.0488238	-0.125481	0.24712	-0.0208313	-0.141216	-0.165943	0.144842	0.387695		-0.14036	-0.179994	-0.00995547	-0.083288	0.543788	-0.191085	0.104516
APLNR	0.528103	0.31028	-0.0613402	0.233789	-0.120306	-0.210459	-0.0314304	0.255602	-0.654017	-0.00893217	-0.327361	1.62247	1.8939
APLP1	0.203952	-0.104305	-0.108386	0.0232594	0.00276421	0.100302	-0.957956	-0.151834	-0.0774372	0.651652	0.106067	-0.256997	-0.111571	0.206513
APLP2	0.175767	-0.0688839	0.0301746	0.336177	-0.168247	0.549706	0.219692	0.28832	-0.777385	0.457506	-0.0390931	1.83643	0.689875	0.378594	0.192252
APMAP	0.184784	8.1235	2.05798	-0.12266	0.0455896	0.00284939	0.577947	1.05432	6.35498	0.329614	2.7231	1.07079	0.734323		0.237038
APOA1	-1.16768	-6.23278	-0.264404	-1.84966	-4.03757	0.250173	0.181258	-0.14946	-2.79489	-1.02777	-1.63282	-1.10777	-1.4578			-0.818145	-24.0818	-26.8805	-8.89355	-0.0015535	-2.00702	-0.0820572	-0.0293714	0.302919	-0.480939	2.53509	0.524666	-0.473209	-8.58468	-28.8804	-11.2883	-0.667704	0.343447	0.482383	-0.845103	-0.419413	-1.92355	-4.0335	-0.551237	0.228719	-0.564099	-1.1441	-3.73744	-1.24296	-0.93585	-0.643324	0.000201941	-0.959623	-3.11916
APOA1-AS														-0.953187	-0.968573
APOA2	0.25815	0.665344	0.291635	-0.310272	0.438483	0.0477885	0.34549	1.31404	-0.466056	0.209295	0.166695	-0.0254043	-0.0104504
APOA4	0.601885	-3.19618	-1.7218	0.917613	-2.23061	0.627425	-0.325855	-2.51879	-14.5096	-1.1136	-2.54963	-3.48686	-2.00741
APOA5	0.055115	-1.56857	1.01325	-0.559104	0.351858	-0.0143246	-0.282469	-0.406564	-9.66057	0.94807	-0.155493	-0.905013	-1.27141	0.271626
APOB	-1.58171	-2.37099	-1.78587	0.0364351	-1.02319	0.257881	-0.012054	0.219062	-1.60135	-0.247672	-0.332611	-0.86246	-0.425326	1.19785	0.928709
APOBEC1	0.379965	-0.0468032	-0.160307	1.32141	0.957666	0.359985	0.898992	0.746026	2.6561	-0.246798	0.181526	0.285769	1.28288
APOBEC2	0.0756155	0.171671			0.0864565	0.175953	0.240713	-0.00603284	0.00322215	0.247793	0.3204	1.19039	-0.701062	0.467486	1.23546
APOBEC3A
APOBEC3B	0.778357	-0.427579	0.270346	0.449963	-0.0239926	-0.0564613	0.132552	-0.222914	-0.538421	-0.988788	-0.614413	1.11235	0.936513
APOBEC3B-AS1														-0.0186891	-0.0462408
APOBEC3C
APOBEC3D
APOBEC3F														0.101386
APOBEC3G														0.285974		0.225235	0.174413	0.948891		-0.609359	0.331799	0.152703	0.115264	-1.52163	0.296608	-0.321811	-0.677815	0.346132	0.0497466	0.182471	-0.0575095	0.265066	0.712958	0.19386	0.123742	0.103837	-0.818361	-0.143426	-0.141001	0.361456	-0.183764	0.0504692	0.0299381	-0.585227	0.284644	0.00450444	-0.286702	0.137441	0.106842
APOBEC3H														0.206499
APOBEC4							-0.217174	0.0921063	-0.246197	0.0507224	0.101949	-0.51625	-0.131776		0.296024
APOBR	0.119642	-0.441217	-0.409302	0.289323	-0.219892	-0.195916	0.336223	0.32396		-1.3665	-0.668349	-0.675331	-0.0338547
APOC1	0.319922	0.138988	-0.0201688	-0.386713	-0.0476643	-0.0398076	0.462455	0.687875	0.0824262	-0.0657972	-0.0263273	-0.54723	-0.414876	-0.497144	-0.706102	-0.77806	-3.21978	-6.26855	-6.05424	-0.874208	-2.00234	-0.300261	0.947792	0.00505488	-0.56535	0.864295	0.115154	-0.170353	-2.77788	-0.148498	-4.31589	0.18188	0.0647655	-0.309833	-0.469019	-0.071105	-1.15636	-1.2134	0.10862	-0.3895	-0.50099	-1.37528	-2.31079	-0.0779799	-0.580919	-0.237232	-0.769289	-0.322544	-1.21914
APOC1P1
APOC2	2.10564	-1.24485	-1.13904	2.00967	-0.732697	0.313759	-0.923135	0.222107	0.729492	0.140725	-0.836516	0.879427	0.304637
APOC3	1.17322	-0.682343	-0.797287	-0.122397	0.728337	0.25139	-0.474794	-1.99172	-11.6265	-0.163561	-0.874718	-0.28765	-0.439571
APOC4	0.417506	0.0989563	0.212455	-1.08928	-0.12239	-0.118405	-0.455132	0.0357169	0.697551	-1.03536	-0.0956308	-1.5697	-1.52785
APOC4-APOC2														0.285974	0.273573
APOD	0.0756155	0.839699		0.168854	0.0864565	0.0834142	-0.130202	-0.138025	-0.250257	0.0257013	0.0834851	-0.556682	-0.461209	-0.706895	-0.638574
APOE	0.1664	-0.00692376	0.250149	-0.130723	-1.8983	-0.0447664	0.151268	-0.175255	-0.1042	-0.123114	0.00511384	-0.17543	0.255584	-0.410489	-0.0884463	-0.0033806	-1.28191	-5.99269	-3.44526	0.590264	-0.483178	-1.74793	0.057064	0.00709358	-0.0600742	-0.412895	0.685041	-0.309523	-0.263722	-0.154551	-2.64898	-0.72184	0.256499	0.162579	-0.48833	0.147472	-1.71755	-1.93404	-0.565612	0.0599163	-0.0763215	-0.159481	-2.18387	-0.706077	-1.00638	-0.713099	-0.00675202	-0.809845	-0.9652
APOF	-0.829438	-7.81134	-1.34089	-0.950586	-1.57986	-0.00304265	-0.961693	-1.81322	-11.086	-1.04742	-2.43623	-0.165793	-0.620708	-0.100932	0.473055
APOH	-0.962997	-3.88864	-2.42931	-0.359302	0.244795	0.223475	-0.0837471	-0.188801	-4.10196	-0.104192	-0.38572	-0.170198	-0.288693
APOL1	0.970723	-0.250436	0.391706	0.567177	-0.00680221	-0.0433527	0.588206	1.63371	0.884568	-2.75323	-1.98964	0.394053	-0.236421	0.635037	0.361657
APOL2		-0.12186				0.0332192				-0.218297	-0.724676	-0.292466	0.462678	0.150213
APOL3	0.0550782	-5.78088	-1.88002	-0.132451	0.727582	-0.401617	-0.437037	-0.837078	-3.23965	-0.331056	-1.86587	1.72253	-0.0998807	0.341931
APOL4							-0.216987	-0.144105	-0.573067	-0.163973	-0.209688	0.731643	0.0450918		0.60198
APOL5
APOL6		0.321396	0.46801	0.245677	0.179109		0.313583	0.496062		0.205636	0.298019	0.267495	-1.4105	0.0435866	0.0509747
APOLD1	-0.518458	-0.47451	-0.0842647	0.874854	1.16555	0.302402	0.0544247	0.125444	1.60273	-0.109333	-0.171256	-1.14176	-0.663901		0.126157
APOM	-2.41988	-2.77299	-0.738259	-1.55391	-0.539309	0.169776	0.00251029	-0.441482	-1.84148	-1.46828	-2.3737	-1.81818	-2.63548
APOO	-0.126748	0.953293	0.120368	-0.0889204	-0.406306	-0.182642	-0.0559645	1.06874	0.0912393	0.528943	1.42919	0.588175	1.12405	0.255333
APOOL	0.0197872	1.45531	0.720666	-0.106166	0.675861	0.352741	-0.0841235	0.0608512	0.0481581	1.1266	2.08892	2.02573	1.51641		0.200247
APOOP5
APP	-0.316164	-1.03862	-0.127675	-0.226338	-2.44203	-0.0283723	-0.0487457	0.0697962	3.68318	-0.425253	-0.608632	1.66088	1.61903	-0.137728	-0.234178	-1.97015	-1.05979	-0.55083	-2.32577	-1.75612	-0.932548	-3.66398	-1.07236	-0.833978	-1.55938	-1.52465	-1.04198	-0.248082	-1.71628	-1.47769	-1.68508	-0.106505	-1.95143	-0.66612	-0.546108	-1.36718	-0.117179	-0.0754051	-0.161006	-0.555614	-0.97158	-0.941356	-0.218976	-0.610663	0.0737307	-0.288296	-1.2988	-0.824267	-0.660477
APPBP2	-0.340571	-0.624553	0.345658	-0.15282	-0.033994	0.241241	-0.20476	0.00519511	0.215621	-0.572587	-0.311613	0.746787	0.568848			0.110125	0.0904894	0.176299	1.10103	0.383665	0.247092	-0.471674	0.929025	-0.300965	-0.373121	-0.145223	-0.0987354	0.152649	-0.166135	0.409783	0.571434	-0.944624	0.102624	-0.170805	0.880405	-0.398107	0.0124429	-0.108505	-0.618771	0.41028	0.288899	0.256229	0.0993786	-0.365109	-1.23571	0.0455396	-0.144345	-0.276981	0.18062
APPL1	-0.778745	0.246273	0.158923	0.00516235	-2.60091	-0.636678	0.276042	-0.256505	0.10194	-0.289129	0.552726	-2.07929	-0.34342	-0.344449
APPL2	-0.980148	-1.93677	-0.745908	0.182721	-1.67457	0.23141	0.843317	-0.0959002	-0.653811	-0.197023	-0.594449	-1.25181	-1.04314	2.05589	2.24913
APRT	2.5011	2.11765	-0.162716	0.692933	3.024	-0.124957	-1.9779	-1.17072	0.00586882	0.486742	0.729697	-0.0933389	0.257684	-1.00621	-1.22055
APTR	0.0915485	-0.509569	-0.0399865	0.00925458	0.327229	0.0567057				0.614123	-0.148122	0.552832	-0.059669	-0.205583	-0.0974206
APTX	0.438609	2.98258	-0.171611	0.258284	2.18493	0.0987265	0.843236	1.4288	2.76356	0.824703	3.29413	0.526244	1.85168	0.164616	1.07231	-0.10898	0.496872	0.0235882	0.12085	0.144148	0.0424688	-0.0517923	0.202579	0.46201	-0.0476151	-0.0119917	-0.245044	-0.635905	-0.126757	0.306154	0.241734	-0.843619	0.123679	-0.0529802	0.216923	0.207426	0.293792	0.556975	0.832222	-0.0221738	0.454492	-0.0917223	0.0167643	0.725814	-0.00162956	0.816982	0.547162	0.478293	2.82321
AQP1	-0.435552	-0.854115	-0.563886	-0.524724	-0.450319	-0.635909	0.301429	1.08484	0.677339	0.806326	0.00763644	2.63712	1.46713				1.39123	0.0426448	-1.30873	1.50615	-0.207583	-0.489944	-0.936672	4.95254	-0.860994	-0.196987	-0.624607	2.60161	1.16834	-0.19383	-0.48879			-0.00534315	0.553701	0.279825	-0.330516	-0.207018	-0.437337	1.01603	0.0230752	-1.32751	0.439331	-0.229035	-0.131287	-0.580001	-0.30995	-0.259605	-0.335697
AQP10														0.15141	0.573319
AQP11	0.292288	-0.0205145	-0.128219	0.117983	2.17995	0.584245	0.22809	-0.325565	-0.956816	2.17848	0.93006	1.49654	0.725353	1.33409	1.03746
AQP12A
AQP12B			0.0732346							-0.5076	-0.185993	-0.617589	-1.08716
AQP2								0.0682314		-0.801637	0.185397	-1.62396	-0.804755	0.315223
AQP3	-0.138704	6.84905	-0.0523186	0.000585889	-0.0669605	0.362637	-0.536424	0.226912	42.3652	0.869168	4.50762	0.403961	0.874393	0.00786753		0.133211	-0.164851	0.2171	1.891	2.06651	2.21353	1.13632	2.0967	0.272152	-0.0412289	0.469998	0.53173	0.56518	0.482692	0.966483	0.89064	0.548455	-0.644314	-0.733694	-1.19118	-0.227017	-2.0051	-0.676639	-0.183391	0.25908	-0.163784	-0.655734	-1.23149	-0.441097	-1.00634	-1.70248	0.0652137	-0.239277	-0.35214
AQP4	0.604821	-0.513475	-3.39103	0.25618	-0.242576	-0.0359379	-1.47712	-0.751028	-0.91392	-0.205516	-0.808798	-0.273788	-0.732814
AQP4-AS1
AQP5	0.394163	1.77447	-0.0062277	-0.161614	-0.000493748	-0.145411	0.00528095	-0.0405527	-0.528615	-0.148398	-0.424284	-0.05078	-0.217617
AQP6							0.396879			1.26408	0.304483	-0.0865835	0.251676	0.165364	0.298507
AQP7	1.52706	19.0809	5.30198	0.322853	0.21523	-0.908708	-0.244107	0.690224	4.63803	0.31542	1.96786	0.0294122	0.878239		0.270461
AQP7P1															0.0509747
AQP7P3
AQP8	1.42937	-0.0578495	-0.0362917	0.00726551	-0.790768	-0.0569722	-0.847628	-0.0691401	-2.08548	0.0857452	0.116439	4.17319	1.95252	0.0435866
AQP9	-0.431489	-0.618919	-0.460928	-0.0976739	2.40521	-0.113088	-0.308871	-0.803444	-0.72462	0.255026	-0.423718	1.37405	-0.0021175	-0.688275	-0.858065	-4.22739	-0.884018	-15.799	-8.46894	-4.06517	-3.13487	-4.39935	-4.52968	-0.536453	0.251532	-0.397795	0.466055	-1.05008	0.126493	1.09047	-0.556601	0.163821	-0.032895	-0.642682	-0.514917	-0.030008	-0.334652	-1.73351	-0.168444	-3.54764	-3.65595	-0.276403	-1.35307	-0.650473	-0.722026	-1.62925	-2.5551	-2.29382	-2.66443
AQR	-0.950181	-0.0184809	-0.434193	-0.292305	-1.26684	-0.013275	0.422944	0.043371	0.0396689	0.0326306	-0.511926	1.12275	1.08004	0.548813	0.702645
AR	-1.31703	0.732232	-0.0491016	-0.392969	-1.58425	-0.581892	-0.0885624	-0.0441838	-0.37266	1.24142	0.436535	1.56977	1.70399	0.101386	0.350234	-0.656291	-1.89867	-1.97013	-1.84016	0.410332	-0.666978	1.09202	0.144025	0.744336	0.665908	0.540169	-0.357346	0.255767	-0.169004	-0.295535	-0.292388	0.265782	-0.83449	-0.369686	0.125683	-2.00378	0.021231	-0.501756	0.148514	-0.0151512	-5.32021	-0.214549	0.472631	-0.659807	2.13164	0.2131	0.760826	0.691069	0.0705074
ARAF	0.00835493	1.27657	0.209931	-0.100408	0.377032	0.386322	-0.0298342	-0.0965343	0.249006	0.448734	0.335522	0.0253999	0.283915	0.546421	0.173178
ARAP1	-0.331289	-0.251582	-0.349536	-0.219859	-0.174113	0.164253	-1.60057	-0.395178	-0.375587	-0.0993485	-0.285907	0.395964	0.12371	0.15141	0.713602
ARAP1-AS2														0.314213	0.0592251
ARAP2	0.355446	4.48855	0.623614	-0.18327	-1.76998	0.303715	0.368575	-0.0903089	0.344078	0.23023	2.07008	0.820017	0.978986	0.206329	0.443518
ARAP3	0.0781665	0.0246639	0.143722	0.0416295	0.31753	-0.139817	0.35792	0.317697	0.317334	-0.106579	-0.0643619	0.306322	0.0886046	-0.315395	-0.515451
ARC	0.178039	0.212923	0.187067	-0.394919	-1.02663	-0.339617				-0.205029	-0.0456356	0.538149	0.388343
ARCN1	-0.59585	-1.75462	-0.0924641	-1.3028	-1.48962	-0.426671	0.00602624	-0.661088	-1.78024	-0.670799	-0.300835	-0.990863	-0.519254	0.0426334	-0.452439
AREG	0.874597	0.702459	-0.00291864	0.702605	0.187321	0.229533			0.0836599	-0.6336	-0.0173244	-0.0203106	-0.55757	0.0836465		2.30925	2.06319	7.46187	3.89324	1.40414	-0.0310835	-0.161871	0.914275	1.46184	-0.414322	-0.00595637	-0.558374	1.04269	1.15301	0.730884	0.837043	-1.8989	2.99919	2.37485	-0.455312	0.212376	-0.959178	-0.3661	-0.65908	1.70834	11.4759	1.94467	0.406207	1.67285	-0.275321	-0.718836	3.05979	-0.809795	1.83263
AREL1	0.153681	5.08126	1.4619	1.83139	3.61854	0.095966	-0.0496522	0.0823293	0.128902	0.30522	0.793202	0.0114263	0.0227172	-0.0381508	-0.189922
ARF1	0.0549884	-0.0602396	0.0113673	-0.156736	-0.342575	-0.360861	-0.225156	-0.620419	-0.0421437	-0.110281	0.214674	0.287023	0.14692	2.28714	0.665809
ARF3	-0.433918	0.124159	0.314972	0.630466	0.0934708	0.634084	-0.0509233	0.382089	-0.0232206	0.685505	0.211296	-0.0717644	0.00126257	-0.221704	-0.04697
ARF4	0.449343	-0.0215204	0.319166	-0.147256	0.385164	0.184771	0.00766805	0.0962844	0.085029	0.140277	-0.316301	0.978807	-0.061733	0.416094	0.0984697	1.11068	0.686041	3.45781	12.6097	-0.472496	-0.040314	0.0309492	1.59456	0.214093	-0.0525123	-0.154292	0.23526	0.0250717	0.769723	0.949442	2.24307	-0.660358	0.257979	-0.290991	-0.166101	-0.688265	-0.439074	-0.610958	-0.839769	-0.0515406	-0.417714	-0.380366	-2.95544	-0.266421	-0.68757	-0.350347	-0.345291	-0.0113648	-0.647729
ARF4-AS1														0.258646	0.297277
ARF5	0.0610756	-0.292537	0.103059	-0.625291	-0.309092	0.0607562	-0.300735	-0.595063	0.102045	0.0802147	0.27065	-0.652852	-0.494364	-0.69051	-0.581598
ARF6	0.227553	-0.259341	0.00331549	0.0932138	-0.209157	-1.06636	-0.0212816	-0.494513	0.104486	-0.215779	-0.187488	0.0365198	-0.0406886	0.175497	0.0189927
ARFGAP1	0.0681628	-0.880166	-0.314841	0.0229585	0.0318418	-0.379629	0.190732	0.217093	-0.502487	-0.541754	-1.05001	-0.310975	-0.219805	0.540567	0.222019
ARFGAP2	-0.108765	-0.430737	0.27212	-1.63068	-0.740879	0.0756572	-0.14507	0.0107622	-1.29545	0.187425	0.00367825	1.38295	0.425296	0.549774	0.799724
ARFGAP3	0.485491	-0.566734	0.226365	2.43914	5.14391	1.11364	0.096136	-0.869737	-1.36534	0.342478	-0.775262	3.33529	0.831134	0.341931
ARFGEF1	-0.639043	0.678683	-0.136856	-0.652211	-0.21922	-0.122624	0.583592	0.812231	-0.144496	0.32331	1.15011	-0.572636	-0.198508	0.00127609	0.187424
ARFGEF1-DT														0.220139	0.592219
ARFGEF2	-0.687115	-0.057192	-0.109271	-0.0225262	-0.275684	0.133827	-0.895885	-1.12339	-1.59631	0.00119937	-0.180063	0.246105	-0.132561	0.926204	0.470718
ARFGEF3	0.310555	0.939409	-0.166912	-0.319099	0.187661	0.119983		1.04237		-0.0910885	-0.0897181	0.466462	0.0493221	-0.278708	0.0154452
ARFIP1	-0.104514	0.00853046	0.849323	-0.219566	-1.11559	-0.321701	0.195578	0.0027817	-0.196828	-0.0502128	-0.0390779	0.0748565	-0.21605	0.0435866	0.518553
ARFIP2	-0.262595	-1.1317	-0.0588003	-0.31225	-0.353481	-0.22081	0.123864	0.268854	-0.159802	0.0910342	-0.718165	-0.135073	0.0841441	-0.0627144	0.111448	-0.506165	0.114788	0.177229	-0.461825	-0.0315401	0.548173	-0.194242	0.224566	-0.0509957	-0.186747	0.398534	0.319956	0.540514	0.288164	1.20638	1.58867	-0.337902	-0.523824	-0.0183291	-0.221364	-0.604651	-0.20286	-1.23834	-0.230566	-0.591015	-1.06285	-0.0589524	-1.18649	-2.80136	-0.451102	0.189489	-0.146985	-0.274245	-0.568391
ARFRP1	-0.0859006	-0.116764	-0.306727	-0.0607629	0.313286	0.0880486	0.350978	0.270045	1.58667	0.536518	0.0801949	0.292765	0.188563	0.0442473	0.342602
ARG1	0.702277	-0.284503	-0.0583031	-1.03398	-0.328078	0.187767	-0.633339	-1.1482	-3.4406	0.153399	1.72443	-0.629797	-0.184022	1.02917	1.50951
ARG2	0.0827949	0.641784	0.672362	0.122585	-0.523186	-0.171521	-0.0842186	-0.878499	-0.991826	-0.324205	0.498692	0.30828	0.575495	-0.183331	0.0512969
ARGFX														0.15141
ARGFXP2														0.252456
ARGLU1	-0.211538	-0.835694	-0.139575	0.0170986	-1.39357	0.0308091	0		0.475366	-0.0552842	0.0851193	-0.678217	-0.162811	0.794197	0.100056
ARHGAP1	0.313855	0.333652	0.228943	-0.0689286	0.0451929	-0.235492	0.675201	0.0164068	0.579884	0.45797	-0.473672	3.97149	1.69831	1.3582	0.397555	-0.251426	-0.240336	-0.617568	0.69389	-0.167586	-0.0512978	-0.440371	1.30783	-0.194046	-0.373504	-0.193397	-0.495794	0.573847	0.230241	0.105835	0.0577693	0.0130589	-0.707889	-0.427428	1.27224	-0.0823889	0.045508	0.341017	-0.1196	-0.388584	-0.40872	-0.258069	0.455619	-0.185068	0.0165198	-0.0161644	0.107343	0.618233	0.194438
ARHGAP10	-0.00649808	2.25092	1.06845	0.223016	-1.08305	0.740993	1.58861	0.96263	0.13236	0.466534	0.119067	0.487222	0.901315		1.08507
ARHGAP11A	0.157769	0.00131082	0.162649	0.538991	-0.284505	-0.0694252	0.748736	0.661284	0.668229	0.204729	0.964393	1.35319	1.24302
ARHGAP11A-SCG5
ARHGAP11B
ARHGAP12	-0.599055	-0.00674887	-0.0858726	0.0245391	-0.0641526	0.428015	-0.980048	-1.69214	-4.45524	0.00450573	0.505218	0.53426	0.78558	0.675712	0.317238
ARHGAP15	-0.0503572	-0.0624246	0.0660158	0.0838512	-0.0126381	-0.142121	0.843969	0.010683	0.109017	-0.884693	0.795298	0.0110418	-0.0972157	0.164616	0.173178	-0.314516	-0.538429	-2.26086	-0.0797407	-0.0587553	0.176484	0.070278	0.397133	0.0767665	0.254334	0.0292722	-0.348509	0.206524	0.0349881	-2.55104	-2.88709	-0.103808	0.0765344	1.66705	0.444464	0.281916	0.392545	-1.24119	-0.573598	0.313565	0.237444	0.457978	0.14885	0.0536701	0.0267679	-1.18409	0.610452	0.875774	-1.03799
ARHGAP15-AS1														1.00381	0.691011
ARHGAP17	0.196168	0.68712	0.649888	0.0304821	-0.33989	-0.289498	0.053735	-1.3893	-0.146834	0.275588	-0.0593946	3.25281	1.65636
ARHGAP18	-0.0483535	-1.55175	-0.77752	0.200807	-0.336049	0.28502	0.360328	-0.0838935	0.0470286	-0.223372	0.0261253	1.46219	1.02083
ARHGAP19	0.372085	0.415373	-0.470596	0.101415	-0.237985	-0.321775	-0.109255	-0.0555788	-1.1602	0.811946	0.277323	0.900779	2.04493	0.117356
ARHGAP19-SLIT1
ARHGAP20									-0.057835	-0.0630058	-0.275807	0.0108161	0.388459		0.132386
ARHGAP21	0.0974521	0.533933	3.26071	0.249805	0.240977	0.151508	0.701999	0.465131	0.083675	0.655145	0.514164	0.146335	0.407182	0.50548	0.554152
ARHGAP22	2.04684	1.28334	0.018291	1.29347	0.46667	0.0844333	-0.0221294	-0.971138	-0.229454	-0.233201	0.0178025	0.340568	-0.0147561	1.26059	0.916
ARHGAP22-IT1
ARHGAP23	0.699208	0.577995	0.70483	0.00569449	-0.62431	-0.519285	-0.170494	-0.225918	-0.0354599	0.384565	0.608952	0.602117	0.171291
ARHGAP24	-0.63878	-2.21545	-2.01221	-1.95334	-3.31643	-0.665055	-0.0143447	0.0746763	0.0727011	0.380125	-0.313483	1.56795	0.912924	0.400679
ARHGAP25	1.47165	0.0131809	0.18584	0.461086	-0.0340325	0.0402243	-0.858876	-0.442529	0.148143	0.00875458	-0.352033	1.90148	0.836474	0.164616	0.0509747
ARHGAP26	-1.7765	-7.26579	-2.23103	-0.348224	-0.776378	0.0823378	-0.55469	0.425965	0.216643	-0.826094	-0.587041	-0.585168	-0.881828	-0.0696006	0.265114
ARHGAP26-AS1														0.488123	0.466965
ARHGAP26-IT1
ARHGAP27	1.96232	88.908	5.33679	0.516154	0.31866	0.140294	-0.000166335	0.52029	0.464732	0.113245	1.27067	-0.738581	-0.520181	0.358281	0.200247
ARHGAP27P1
ARHGAP27P1-BPTFP1-KPNA2P3														0.205192	-0.155226
ARHGAP27P2
ARHGAP28	-0.440353	-0.26009	-0.524475	-0.076682	-0.196891	-0.436729	0.966955	0.00539936	0.251291	0.370695	0.261067	-0.411313	-0.643157		0.312742
ARHGAP28-AS1														0.500143	-0.113779
ARHGAP29	-0.727788	-0.230739	-0.0476998	-0.565476	-0.205122	-0.763309	0.18304	-0.191648	-0.865396	0.865165	-0.0963363	1.00487	0.432476	0.325501
ARHGAP29-AS1														1.23037	0.247083
ARHGAP30	0.862931	-0.0442367	-0.131447	1.36487	0.313018	-0.0426506	-0.411362	-0.324439	1.26222	-0.354591	-0.940411	-0.139848	0.0764628	-0.337776	-0.187171
ARHGAP31	-0.109902	0.0415778	0.333929	0.153746	0.136072	-0.539276	0.499208	0.851766	-0.29662	0.0897267	-0.0143772	1.2281	1.07745	1.08811	0.630699
ARHGAP31-AS1
ARHGAP32	-1.68939	-2.74578	-0.0983655	-0.380904	-1.14852	-1.24612	0.837591	0.23144	-0.259328	-0.0160477	-0.526652	1.53374	0.453563	-0.62983	-0.11987
ARHGAP33	1.21077	0.158995	-0.00638568	0.848727	0.369983	0.247985	-0.269339	0.00629134	-0.138583	-0.788853	-0.24293	0.286646	0.0273137
ARHGAP35	-0.871193	0.182881	0.564065	-0.822943	-2.58361	-0.243551	0.235053	0.0990563	0.708497	0.0235475	-0.242471	-0.61208	-0.472006	0.566075	0.491329
ARHGAP36	-0.467235	-0.435832	0.259981	0.636573	0.489117	0.727822		0.341024		0.313392	0.0586143	-0.0192058	-0.215778	1.04149
ARHGAP39	0.249689	-0.562685	-0.0046112	0.565431	0.673677	-0.291188	0.0922613	0.0279032	0.0975308	-0.921087	-0.708531	0.359358	0.101462	0.686215	0.338029
ARHGAP4	-0.101298	-0.576008	-0.666298	0.381726	-0.191457	-0.268188	-1.22464	-0.960843	-1.06098	-0.39312	-0.694653	0.17335	-0.592854	0.245169
ARHGAP40							0.122612		0.0836599	1.39696	0.539352	0.513473	0.0806661	0.101386
ARHGAP42	-1.68346	-1.3577	-0.111969	-0.15859	0.542391	-0.0685704	0.589408	-1.51212	-6.4641	-0.141582	-1.04866	1.00056	0.354626	0.337062
ARHGAP42-AS1														1.01092	0.769128
ARHGAP44	0.278692	2.1022	0.150521	1.8592	2.18137	-0.062961	0.1855	0.00380318	-0.515785	-0.0743615	0.0220686	-0.0592701	-0.585472	0.316382
ARHGAP44-AS1														1.43428	0.492765
ARHGAP45	0.221904	-0.456605	-0.527325	0.69331	-0.209839	-0.3151	-2.00194	-1.36486	-1.06733	-0.160398	-0.174575	1.6722	2.14095	-0.371428	-0.271912	0.0792733	-0.143993	-0.250174	-0.0506749	-0.209286	-1.10516	0.0839947	-0.623442	-0.481743	0.218677	0.664377	-0.276102	0.0229507	0.0280542	-0.20809	0.148285	-0.18835	0.158604	-0.256909	0.483895	0.460149	0.014919	0.199673	0.566401	0.3916	-0.0157028	0.100453	0.0485652	0.448666	0.0919193	0.339613	0.428815	0.264649	0.191273
ARHGAP5	-1.40651	-1.35309	-0.809332	0.0427767	-0.0539014	0.723894	0.769109	-0.0373101	-0.03063	-0.547257	-0.389178	-0.806991	-0.287037	0.00156114	0.035369
ARHGAP5-AS1														-0.0407909
ARHGAP6	-3.85172	-7.23334	-0.860594	-0.00617396	-1.65649	-0.0715124	-0.294633	-1.3233	-1.52006	-0.0417838	-0.647674	1.83544	0.560763	0.407098	0.952361
ARHGAP8	0.125684	0.130991	-0.0547392	0.00420066	-1.16861	-0.0590854	-0.261691	-0.30306	-0.152967	-0.0308859	0.0439135	-0.069318	-0.131218			6.05823	2.81848	0.576042	1.06699	1.39451	0.469053	-0.274794	-0.758255	2.24403	1.15606	-0.237162	-0.433264	5.7975	0.699883	0.0559209	-0.274921	0.0391927	-0.0350333	0.079772	0.215573	0.816562	0.145224	0.273005	0.738413	0.558091	0.0456951	0.639224	0.865304	0.196768	0.712074	1.62468	0.0453191	0.249072	2.61291
ARHGAP9	0.215067	-0.262382	-0.340189	0.583327	-0.252216	0.108062	0.0203658	-0.463448	0.0468881	-0.153904	-0.868625	0.707645	-0.0477881	0.770977	0.66385	-2.17228	-0.788975	-2.12696	-0.0463772	-0.274368	0.350476	-1.57128	-0.145033	-0.336123	0.523428	0.0874601	0.499921	-0.247558	0.175555	-2.61681	-1.32689	-0.537111	0.589752	1.36264	0.968997	-0.343372	-0.620668	-1.94454	-0.59739	0.383699	0.0650814	0.155835	0.552633	-1.30407	0.169023	-0.130888	0.236433	0.441792	-0.551657
ARHGDIA	1.3606	2.10208	0.30066	0.0454281	0.895877	-0.0936054	-0.192902	-0.0487906	1.42972	-0.198174	1.2187	1.2004	0.831346	0.603957	0.0691401
ARHGDIB	1.25989	0.089265	0.468942	0.808431	0.354569	-0.11938	-0.151459	-1.20133	0.105019	-0.730199	-1.31199	0.942319	0.944647	-0.372376	-0.462585
ARHGDIG	0.0756155	0.37742					-0.0797771	-0.0406707	-0.0304683	-0.605961	-0.108574	-0.769632	0.113917
ARHGEF1	0.00434411	-1.5498	0.0174983	0.0949558	-0.586677	0.0657968	-0.0975855	-0.540174	-0.874424	0.0104356	-0.865728	1.75741	0.665085		0.34351
ARHGEF10	0.221608	-0.142523	0.599274	-0.0348012	-0.718802	-1.23644	-0.650689	-1.07624	-0.259576	-0.278417	-0.446697	0.148838	0.144867
ARHGEF10L	-0.583109	-1.84274	-0.620238	0.756049	0.295449	0.77617	1.28539	0.180429	0.917734	-0.0475675	-0.589193	-1.28146	-1.03916	0.225513
ARHGEF11	-0.00947899	-1.72635	0.408238	-0.15764	-0.30051	0.32296	-0.11267	-0.052801	-1.30793	0.229694	-1.0956	0.569911	0.0554409	0.283106	0.803084
ARHGEF12	-0.504807	0.529307	0.224461	0.558327	-0.0579898	0.435008	-0.221128	0.388479	0.297847	-0.0894923	0.191585	-0.635713	-0.332637	1.32077	1.30049	-1.91415	-0.662094	-4.89294	-13.6343	-0.149429	-0.070923	-0.847024	-3.39787	-0.0742034	0.296109	-0.126886	-1.04072	0.334121	-0.478312	-0.787901	-0.969342	-0.0557149	0.0705146	0.282253	-0.3794	-0.144763	-0.457707	-0.411318	-0.094204	-0.0326217	-0.906233	-0.726249	0.189441	-1.00856	-0.429256	-0.47077	0.414849	-2.13693	-1.3593
ARHGEF15	-0.757623	-0.292715	0.530913	-0.156767	0.021535	-0.409588	0.396405	1.07769	0.820532	0.583816	-0.128999	1.64724	0.759398	0	0.173924
ARHGEF16	0.438164	1.57731	-0.885995	0.303533	0.67851	0.552826				0.871757	0.27291	0.982377	0.591675
ARHGEF17	0.307123	-0.0490203	0.483843	0.0366235	-0.246605	0.133172	-1.17999	-1.38719	0.320522	-1.24645	-1.06678	0.187385	0.044732	0.682285	0.194935
ARHGEF18	-0.00421895	-0.0800088	0.150944	0.288118	-0.474776	0.605033	0.0148894	-0.0157898	0.0475651	0.204344	0.0491366	0.674619	0.456579	0.471015	0.217336
ARHGEF19	-0.636551	-5.06473	-2.81327	1.08853	0.62093	0.76472	-0.210962	-1.27468	-0.636155	0.142842	-2.73199	0.525118	-0.370983	0.0435866	0.161221
ARHGEF2	0.837701	0.599996	-0.153723	0.256989	-1.11373	-0.116294	0.142613	-0.655657	0.275735	-1.23896	-0.201609	1.30843	2.01375	0.192505	0.473266	10.7044	5.57212	5.13838	6.57818	0.645338	0.680957	-0.0200146	0.688015	0.338393	0.228581	-0.336903	-0.292585	1.13021	3.04346	1.5888	4.55498	-1.22451	0.540656	0.387339	0.33078	2.61407	0.0428743	-0.0922367	-0.0268911	1.25744	3.12073	1.98493	0.750376	2.10634	0.855859	0.0403917	-0.0293883	0.0819288	3.48396
ARHGEF2-AS1
ARHGEF2-AS2														0.553512	0.256625
ARHGEF25	0.845219	0.136758	0.529041	0.317547	0.0669995	0.459719	-0.256561	-0.97324	0.974458	-0.706261	-0.00966726	-2.21133	-0.225622	0.663139
ARHGEF26	-0.630999	-1.27321	0.515918	0.126205	-0.88979	-0.625457	-0.0885354	-0.754371	-1.6819	-1.01818	-1.55639	-0.458207	-0.525773
ARHGEF26-AS1
ARHGEF28	0.151005	0.538625	-0.292845	0.118756	0.362502	0.0542223				-0.503836	-0.516427	-0.953759	-0.490391	1.079	0.83394
ARHGEF3	-0.152682	0.62414	0.112354	-0.29653	-0.0461166	0.128568	-0.198866	-0.179702	0.0269695	-0.0981958	0.146558	2.7048	1.44935	2.16718	1.0966
ARHGEF3-AS1														0.252363	0.312742
ARHGEF33		0.165769	0.0732346	-0.161823	-0.0757577	-0.155015				0.611992	-0.322542	-0.127861	0.0860696	1.61628	1.51826
ARHGEF34P															0.391977
ARHGEF35														0.255333	0.132386
ARHGEF35-AS1
ARHGEF37	0.512743	0.0981245	0.903824	-0.937382	-0.0587991	-0.0796419	-0.00320692	0.443848	-0.282792	1.6602	1.82456	0.0456271	-0.0220081	1.04018	0.461523
ARHGEF38	-0.227575	-0.0570843	0.0512467	0.580195	0.182162	0.571674	0.0509043	0.0490669	-0.00417047	-0.117799	-0.487814	0.0534183	0.0536787	-0.146045	0.00489074
ARHGEF38-IT1															0.161221
ARHGEF39	2.11623	4.27743	0.44837	1.06688	1.17041	0.00583034	0.412817	0.129221	0.0723067	0.161035	-0.195031	0.10353	0.250184	-0.925325	-0.425379
ARHGEF4	0.359496	0.327505	0.322894	-0.0718172	-0.373374	-0.200144	-0.0129905	-0.341234	0.0292358	0.238979	0.249969	0.146747	-0.218419	0.0237751	-0.101525
ARHGEF40	0.1311	-0.0836086	0.203046	0.989583	0.105982	0.738682	-0.131245	-0.272071	0.101	0.865633	0.162202	-0.250936	-0.145424	0.00622163	0.0563508
ARHGEF5	0.376622	2.91155	0.512038	0.383784	0.409073	0.0189764	0.0460398	-0.390499	1.55189	0.536841	1.7613	1.16799	1.61178
ARHGEF6	0.202542	-0.506969	-1.45553	0.481803	0.0535521	-0.0363592	0.286216	-0.0728875	0.080861	-0.69323	0.435263	1.20998	1.1966	0.0435866
ARHGEF7	0.336908	1.73421	0.3398	0.514406	7.48011	0.149202	-0.231502	-0.948775	0.0639365	0.584661	0.0982679	1.13916	0.701525	0.517857
ARHGEF7-AS1
ARHGEF7-AS2														1.59695	0.50757
ARHGEF9	0.162731	3.92704	1.15952	0.150083	-0.246986	0.0696078	0.416644	2.26657	3.62567	0.685187	2.40331	2.14137	1.7853		0.164393	-0.67816	-1.11757	-1.7317	-1.56923	0.111611	-0.475004	-0.243087	0.947242	0.38213	-0.224225	-1.32735	0.135977	0.178026	-0.717479	-0.725127	-1.10186	0.618011	-0.916693	-0.407602	-0.0670125	-0.0675767	1.20374	1.35108	0.485851	-0.0183493	-2.60341	-0.428893	0.390224	0.783956	1.10669	-0.147056	-0.0837133	-0.118359	0.315487
ARHGEF9-IT1
ARID1A	-0.309252	-0.215383	0.813479	0.399935	-0.80649	0.178495	0.14404	-0.230444	-0.000845036	0.0341641	-0.240775	0.0258357	-0.17139	0.0878335	0.218253
ARID1B	-0.346125	0.00943121	-0.0714813	-0.45697	-1.21804	-0.893241	0.0158539	-0.121706	0.101104	-0.0913464	-1.12014	0.0127272	-0.318932	-0.161175	-0.0302643
ARID2	-0.02745	0.879897	1.25287	-0.561076	-1.20663	-0.407174	-0.278171	-0.376379	-0.326253	0.316071	0.163177	-0.338775	-0.0304328	0.0274441	-0.0909463
ARID3A	0.118004	-0.72904	-0.0607431	-0.140616	0.0907171	0.857104	0.304909	0.146213	-0.160677	-0.61683	0.311137	-0.755369	-0.485821
ARID3B	-1.04539	-1.65524	-1.10021	-0.153299	-0.116393	0.280847	-0.0925426	-0.194797	-0.420679	-0.324131	-0.385658	-0.709042	0.0112798	0.664051
ARID3C		0.162002					0.177469			-0.986571	-0.410036	-0.366947	-0.532868	0.101386
ARID4A	-0.240057	-0.161643	0.0132843	-0.575771	-1.37173	0.0958439	0.089662	-0.958163	-1.74611	-0.694386	-2.0318	0.0575305	-0.155298	1.51023	1.02489
ARID4B	-0.930666	-0.420281	0.141036	-0.541588	-0.970534	-0.0753714	-0.0515315	-0.223524	-3.90128	-0.665963	-0.894915	-0.347165	-0.401098	0.0435866	0.368952	-0.715983	-0.215756	-0.745219	-2.70513	0.443677	0.698744	0.720086	-0.24806	0.447325	0.154742	0.512812	-0.872952	0.543636	-0.133172	0.155179	-0.589702	0.21249	0.399081	0.619562	0.883172	0.364216	0.639402	0.619301	0.408444	0.281855	-0.433116	0.156033	1.27851	-0.25892	0.320986	0.191837	0.290533	-0.370857	0.241009
ARID5A	0.207794	-0.0832128	0.106511	0.852834	1.26916	0.124578	-0.103219	-0.0673628	0.709173	0.00531261	-0.932524	-0.128035	-0.10227	0.779338	0.117037
ARID5B	-1.16505	-0.125182	-0.0709008	-0.21705	0.1001	-0.210769	0.841746	-0.102478	-2.74108	-0.492474	-2.30817	0.954824	-0.199218	-0.890776	-0.485779	-0.918887	0.193003	-0.378881	0.0371716	0.352187	0.917658	-0.109651	-0.342834	0.0620278	-0.289952	-0.257903	-0.1049	0.585694	0.461991	0.302254	0.878771	0.321939	1.34167	-0.173996	0.576027	0.332383	0.326006	0.348348	0.567075	0.0922018	-0.177383	-0.340108	0.677634	0.230476	-0.854341	0.0673408	0.760467	-0.0074302	-0.453706
ARIH1	-0.778249	0.105969	0.495628	-0.401932	-0.0152969	-0.247105	0.128355	0.00971617	-0.511504	-0.0237252	0.317808	0.0319029	-0.0363637	-0.694694	-0.752045
ARIH2	-0.895866	-0.0304206	-0.114686	-0.0168406	-0.135676	0.0522446	-0.296658	-1.68822	-1.37529	-0.212477	0.686717	-0.0891566	-0.579182	0.0955479	0.0894847
ARIH2OS														-0.242059	-0.356676
ARL1	-0.195328	-2.44152	-0.398578	-0.0652143	-0.324244	-0.336289	0.0702345	0.00453812	-1.3745	-0.305597	-0.512876	-0.541799	-0.171073			0.14357	-0.0280893	0.24757	4.17045	-0.398492	-0.407644	0.126429	0.0887216	0.528409	-0.109708	0.0562366	-0.162305	1.53062	0.200974	0.0648339	0.257408	-0.470917	-0.0226043	0.15874	-0.434045	-0.0785057	-0.238267	-1.4978	-0.61993	0.193444	-0.558794	-0.141594	-2.36624	-1.19424	-0.518739	-0.913499	-0.223048	-0.154277	-1.2454
ARL10	0.012163	0.828036	0.24803	0.505627	0.142379	0.0944707	0.313231	-0.00115657	0.0253883	-0.555562	-0.217005	-1.40128	-0.480323	0.452505	0.450616
ARL11	0.267252	-0.177562	-0.037127	0.607065	0.316068	0.43174	-0.735487	-0.568766	0.167313	-1.00074	-0.249111	0.129119	0.577076
ARL13A							-0.42143	0.440887	-0.393505	-0.451626	-1.37158	-0.209022	-0.389023	-0.155593	-0.427463
ARL13B	-0.186803	-1.144	-0.995451	0.649143	0.944144	0.733683	-0.344032	-0.154707	-2.77097	1.39648	-0.295429	0.262267	0.110173	-0.473361	0.100975
ARL14	0.0756155	0.0787287		0.0773073			0.127282	-0.0021053	-0.354266	0.127752	0.689073	0.329412	0.1146
ARL14EP	-0.781843	0.264727	0.0550107	0.255305	-0.592353	-0.0919164	0.458311	-0.129535	0.175415	-0.318067	0.81412	0.069639	0.378347		0.835705
ARL14EPL								0.0682314		0.326995	0.117208	0.0672358	0.237832
ARL15	0.183732	-0.672124	0.0115149	0.178509	0.471833	0.365075	-0.173116	-0.178706	-0.956024	0.0353568	-1.51267	-2.63789	-1.97208	0.0435866	0.700062
ARL16	0.322717	0.141672	0.257644	0.0253855	0.435304	-0.035583	0.500939	0.0409457	-0.0647926	-0.112534	0.0736394	-0.127594	-0.183345
ARL17A														0.13484	0.216654
ARL17B
ARL2	0.116514	1.98433	-0.532743	-0.00635986	-0.160933	-0.080904	0.758413	0.447855	0.710601	1.65032	0.961721	1.15628	1.27425	0.435304
ARL2-SNX15															0.0949805
ARL2BP	0.0286407	0.605658	-0.339608	-0.218217	-3.51099	-0.193758	-0.0348118	-0.373997	0.0788992	0.0901252	0.244859	0.460232	1.00486	-0.187924	-0.277899
ARL3	0.558459	0.202579	0.251239	0.114167	-0.182861	-0.103925	-0.0583825	0.0620128	-0.133385	0.00281751	0.300646	-0.741328	-0.245216	-0.464601	-0.632538
ARL4A	0.464511	0.947614	1.14126	0.31051	-0.582304	0.521067	0.106811	1.48633	-0.0222803	-0.277211	-0.0844185	-0.890727	-0.798993	0.475976
ARL4C	0.160511	0.967404	-0.339915	0.615876	0.360922	0.0037751	0.115616	0.112757	0.0888712	-0.259859	-0.281696	0.0842776	0.578069	0.319968		-0.0903532	-0.031564	-1.31328	-0.303296	0.199598	0.11741	0.334074	-0.926926	0.740268	0.0402102	-0.938406	0.326592	0.292046	0.514325	-0.492151	-0.679544	0.260605	0.262352	0.468819	-0.626112	0.0426079	0.0172277	-0.852827	-0.656231	0.222295	-0.831253	1.24891	0.352986	0.637791	-0.384967	-0.924146	-1.11804	0.444406	-0.529454
ARL4D	-0.0353859	0.0774189	0.252255	-0.380381	0.232009	-0.268729	0.501543	0.55035	-1.08275	-0.0779135	-2.29988	-1.6586	-0.842284
ARL5A	-1.94097	-0.909515	-0.0920984	-0.662327	-0.387247	-0.137701	-0.169375	-0.274148	-1.99981	0.364805	-0.0534649	-0.795739	-0.609468	0.206329	0.132386
ARL5B	-2.35569	-2.59769	-0.114378	-1.51881	0.234593	0.334836	-0.0658937	1.92053	-0.916447	-2.17914	-3.14948	-2.88797	-2.19033	0.353383	0.0949805
ARL5C	0.409838	0.0115697	0.247061	0.575062	0.107558	0.0510096	-0.118603	-1.40824	0.0954649	-0.403923	0.0402593	-0.667305	-0.318187
ARL6	0.0465174	0.0151225	0.287106	0.139695	0.0180058	-0.151322				0.141382	-0.175993	-0.031049	0.46627	1.4245	0.117037
ARL6IP1	0.769723	1.62215	-0.153417	2.22104	3.58208	-0.0631374	0.3405	0.795867	0.178739	0.307102	0.177944	0.82862	0.343495	-0.214686	-0.286465
ARL6IP4	-0.19755	-1.89595	-0.698725	-0.638299	-0.494333	-0.149612	0.0193262	0.26254	0.46843	-0.120012	0.00400861	-0.0141701	-0.094566	-0.408124	0.0641973
ARL6IP5	-0.358824	-2.55206	-1.40208	0.289369	-0.385236	-0.0773673	0.0321898	0.0667629	-0.317734	-1.05543	-1.35622	0.502704	-0.0112225	-0.200353	-0.269203
ARL6IP6	-0.262652	-0.115644	0.0651917	0.142431	-0.0864671	0.218389	-0.252849	-0.353075	-0.118428	-0.996403	-1.2666	-0.562394	-0.321413	-0.202803	-0.27076
ARL8A	-0.345102	0.0462689	0.0186393	1.40695	0.88602	0.213697	0.150725	0.0868176	1.30571	-0.14486	0.531585	0.0139554	0.887883	-0.803954	-0.884791
ARL8B	-0.808842	6.62072	1.09938	-0.0683773	0.649957	0.0473255	-0.0799006	0.647972	1.97842	0.0372791	0.7983	-1.27828	-0.0356791	-0.0809024	-0.0632473
ARL9	0.0999822	-0.461376	-0.00462986	0.110842	0.0175691	0.290167	-0.119952	-0.0778958	-0.0666623	-1.13186	-1.04515	0.106319	0.448177
ARLNC1
ARMC1	-0.13681	0.019842	0.0616963	-0.449308	-0.203404	-0.0124724	0.779378	0.624375	-0.106495	-0.284427	0.411489	-0.309522	0.0157186
ARMC10	1.20773	0.894439	-0.269418	1.91833	0.549563	0.15777	-0.357744	-0.116838	0.744319	0.00489647	0.725808	-0.319439	-0.340312	-0.138259	-0.112133
ARMC12							-0.224705	0.297927	-0.161387	0.104727	0.343442	-1.18341	-0.544016		0.164393
ARMC2	0.345771	0.206803	0.193618	0.141177	0.212754	0.367707	0.702105	0.199614	-0.307071	-0.572372	-0.194854	0.174085	-0.376418	0.897545	0.219798
ARMC2-AS1														0.164616
ARMC3	1.31887	0.557492	0.161231	0.237648		0.168897	-0.580339	-0.338671	-0.214777	-0.035724	-0.0699391	-0.034296	-0.557122
ARMC5	0.0859713	-0.0596743	-0.56164	-0.151653	-0.0620947	-0.11843	-0.746598	-0.416403	-1.1037	0.334755	-0.411857	1.91121	0.452114	0.0941907	-0.0903085
ARMC6	-0.597169	-0.159024	-0.00946688	-0.301655	-0.714186	0.154868	0.0407159	-0.454698	-0.29053	-0.315512	-0.101063	-0.384661	0.0108753	0.714684	0.200247
ARMC7	-0.428662	-0.849569	-0.553711	0.0517887	-0.0505501	0.629487	0.0119178	-0.149934	0.146213	0.0967011	-0.0300347	0.557898	-0.220659	1.38062	1.82176
ARMC8	-0.300917	0.308467	0.0763812	0.0427311	-0.277785	-0.06927	-0.0642647	0.00983306	-0.150746	0.248427	-0.41101	0.0586331	0.0165461	0.285974
ARMC9	-0.00460858	2.16166	0.593946	0.0460502	-0.218495	-0.16217	-0.155939	0.0433991	1.35741	0.0158996	0.463231	0.312042	0.533936	0.225513	0.36659
ARMCX1	0.787582	0.409567	0.029199	-0.219407	0.247722	-0.381393	0.105233	-0.895378	-0.100946	-0.0697194	0.0845902	1.8162	1.07064		0.194123
ARMCX2	0.305103	-0.0159836	-0.0174868	0.131131	-0.383524	-0.790776	-0.287051	-0.0927249	0.363712	-0.246285	-0.63592	0.0747883	-0.0747081	0.101386	0.200247
ARMCX3	-1.32836	-5.10386	-0.58441	-0.618189	-3.21095	-0.726974	-0.243969	0.134426	0.201518	-0.894014	-0.92176	-0.286188	-0.356207	0.230107
ARMCX4	0.438283	-0.262212	-0.887149	0.626	-0.268354	-0.392632	-0.190582	-0.204325	0.711359	-1.22904	-0.307239	0.360436	0.44468
ARMCX5	0.361128	0.587057	0.0977326	0.690183	-0.0121694	-0.139141	0.00940589	-0.0776859	-0.318796						0.194123
ARMCX5-GPRASP2
ARMCX6	0.355935	0.447328	0.102765	0.210687	-0.112075	0.0349739	-0.672843	-0.0710515	0.679835	0.377665	0.313441	-0.104163	0.354858
ARMCX7P			0.160855
ARMH1								0.486149		-0.121633	-0.0901073	0.0978743	-0.635903	-0.204255	-0.598583
ARMH2															0.288203
ARMH3	0.259924	0.756418	0.477866	0.482611	0.472536	0.522216	-0.166648	-0.0834734	-0.248225	0.242392	0.183141	1.67673	2.25249		0.0949805
ARMH4	-0.741765	-0.421463	-0.466492	-0.0371579	-0.640032	-0.659445	-0.169627	-0.26372	0.0255747	-0.624015	0.186018	0.807692	0.650023
ARMS2														0.101386	0.173178
ARMT1	-0.0497194	0.999518	0.808164	0.239172	-0.355286	-0.114143	-0.0568047	0.00518071	0.0534659	-0.132401	0.0277719	-0.365543	0.120057
ARNT	0.0391548	-0.219153	0.937308	-0.115083	0.0803279	-0.0549124	0.0154936	0.15631	-0.0514611	1.05265	0.302373	0.101771	-0.0319833	0.411979	0.126157	-0.0731767	0.570008	-1.01129	-1.38864	-0.0741227	0.359731	-0.509187	0.239376	0.0883991	0.353972	-0.0041115	0.178793	0.0954354	0.239687	-0.0225771	-0.142713	0.491716	1.32629	1.15772	-0.119655	3.89683	0.0635344	0.729925	1.8029	0.404735	-0.136437	1.99319	1.19808	1.87859	0.732844	2.03465	2.13498	-0.433909	-0.0887163
ARNT2	0.122169	-0.220676	-0.396205	-0.172187	0.128324	0.00243412	0.4015	-0.833795	-0.300269	0.110146	-0.261501	-0.372768	0.426299	0.206499	0.273573	-0.966512	-0.762068	-0.932095	-0.669917	-1.15077	-1.56793	-0.215729	-1.06741	-0.560524	-0.278499	-0.256211	-0.577874	-0.046187	-0.210172	-0.362905	-0.472633	0.00487974	0.597734	0.709194	0.228248	0.0242391	-0.467541	-0.181896	0.0343641	1.0544	-0.941116	-0.357725	0.144898	-0.978611	0.31824	-0.810674	0.0211607	-0.817912	-0.568485
ARNTL	-0.359612	-0.863926	-0.68604	-0.634399	-2.34226	0.0870276	0.10894	-0.580123	0.163059	-0.203622	-0.11625	-1.10623	0.0504739	0.0899613	0.0516885
ARNTL2	-0.78932	0.086893	0.0061344	0.148636	-0.530998	0.499196	0.143794	0.573418	-0.199822	1.78418	3.00691	0.272564	0.833435	0.255333
ARNTL2-AS1														-0.210561	-0.139391
ARPC1A	0.141448	-0.21464	-0.0518304	-0.205677	-2.31552	0.0596889	0.206844	0.50037	-0.700324	0.188499	0.0742471	0.132259	0.226249	-0.34251	-0.755472
ARPC1B	0.572315	-3.10387	-1.57795	0.332798	-1.74036	0.209702	-0.27779	-0.105063	0.617562	-0.908938	-1.74988	3.06253	0.860104	0.373323	0.291322
ARPC2	0.3601	-0.0312968	-0.152125	0.520755	1.53853	0.511035	-0.623724	-0.484788	0.493392	-0.297263	0.243522	-0.0538727	0.195477	0.392113	0.0473563
ARPC3	0.241075	-0.0470266	0.190168	-0.599788	-1.02577	-0.374615	-0.432347	0.220664	1.63176	-1.51416	-0.252811	0.0119382	0.273107	0.627237	0.142364	0.0603079	1.1749	0.536219	0.077483	-0.743072	0.24699	0.882964	-0.176188	-0.126914	0.0127322	-0.44815	0.139914	-1.45107	-0.216537	0.0323434	-0.451026	0.0356167	-0.0597912	-0.334997	-0.317378	-0.932838	-0.140375	-0.14925	-0.316913	-0.521539	-0.173687	-0.676612	-0.126779	-0.114787	-0.262698	-0.141957	-1.26288	-0.344417	-0.804666
ARPC4	0.81051	0.43672	0.811865	-0.120835	-0.237599	-0.138234	0.436693	-0.175062	0.569192	0.697227	-0.135675	1.16986	0.653578	0.366546	0.132386
ARPC4-TTLL3															0.3476
ARPC5	0.24023	-0.0480003	-0.338471	0.148822	-1.14602	-0.194513	-0.0173491	0.134961	0.0604949	0.356215	-0.239335	-1.34655	-1.12895	0.291241	1.27561
ARPC5L	0.140325	-0.227503	-0.120078	-0.538656	-0.488348	-0.0572622	1.43217	0.410504	0.363406	0.0728649	0.566385	-0.480455	-0.856785	-0.0314916	0.020096
ARPIN	0.308433	0.85332	0.038708	0.203874	-0.0297686	0.162098	0.00618905	0.268403	-0.0191546	1.66853	2.12347	1.73187	1.47625	-0.0444901	-0.248985
ARPIN-AP3S2
ARPP19	0.433405	7.06323	0.326471	0.561218	1.7025	0.274154	0.138388	1.17806	8.563	0.696167	1.23388	0.319058	0.436272	0.251512	0.52115	0.915462	-0.439677	0.364363	0.901594	-0.086013	-0.0872527	-1.30837	-0.207292	0.221024	-0.466807	-0.927433	0.303548	0.633674	0.0893147	2.82079e-05	1.62653	-0.203312	-0.0844065	0.122925	-0.580493	0.0775921	-0.24554	-0.882134	-0.861593	-0.396894	-0.070391	0.462823	-0.709678	-0.430742	-0.541879	-0.409705	-0.0316289	0.226736	-0.206974
ARPP21			0.244088				-0.221364	-0.0199273	0.100746	-0.273384	0.0386399	-0.0410877	-0.00302924	0.250991	0.608149
ARR3							0.242754			-0.215425	-0.376605	-0.307664	0.0811583	0.532212	0.339017													0.253416							0.12435		0.0707584						0.130899
ARRB1	0.0204947	-0.462879	-0.185584	0.267155	-0.12889	-0.216415	0.482661	0.0568592	0.17712	-0.487196	-0.441527	-1.04829	-0.54505	0
ARRB2	0.5291	-0.252154	-0.0297364	0.424298	0.0760741	0.13672	-0.757651	-0.163336	-0.058279	-0.707796	-0.327737	-0.205743	0.0141602	0.101386	0.253276
ARRDC1	1.72882	0.256749	0.418331	1.31223	0.21437	0.330136	0.0235833	-0.275675	-0.269552	-0.433759	-0.624742	-0.859768	-0.371185	0.453013	0.142661
ARRDC1-AS1														0.116171	0.0467722
ARRDC2	0.184594	0.0394633	-0.24756	0.364457	-0.441575	0.674704	0.151886	-0.182438	-1.05806	-0.592735	-1.25933	1.75891	1.00436	-0.378442	0.0145305
ARRDC3	-0.344981	-1.60537	-0.0371627	-0.0950452	-11.6912	-0.190744	-1.19372	-2.65674	-1.35799	-1.7088	-2.30434	1.48655	-0.125712	1.17062	1.22867
ARRDC3-AS1														0.112911	0.225613
ARRDC4	0.627245	0.118465	-0.0230462	-0.763991	-0.160586	0.222083	-0.314603	-1.3668	-2.12086	0.423125	-0.0620175	-1.34988	-0.438549	0.191425	-0.235034	-3.01951	-12.4747	-4.58365	-9.78397	-1.15727	-7.22317	-6.15632	-3.25566	-0.0323763	-0.271109	-0.308645	-0.6251	-0.0102952	-4.67907	-4.5427	-2.75486	-0.258678	0.565924	0.19586	0.40349	1.91868	-0.331175	-1.13683	-0.346954	0.501475	-1.45356	0.0325824	-1.76824	-1.28473	0.0248214	-0.521037	1.02017	-1.21804	-0.531835
ARRDC5							-0.337835	-0.281655	0.0368367	0.320349	0.147902	-0.216924	-0.315167
ARSA	0.217277	2.72985	0.768667	0.155014	-4.17384	0.212051	-0.128098	0.12337	1.10746	-0.136888	0.702325	0.120414	0.468654	0.150213
ARSB	-0.0110631	-0.514187	0.0928419	0.327104	-1.40398	0.0318835	0.110846	-0.0237135	0.256151	0.356618	-0.065572	0.803116	0.782207	0.0013955	-0.760419
ARSD														0.230107	0.289543
ARSD-AS1														0.246149	-0.093091
ARSE																-0.418705	-1.5906	-3.29715	-2.33062	-1.41613	-0.197414	-0.383502	0.177894	0.397701	-0.149926	0.170339	0.695689	-1.18304	-0.428465	0.417824	-0.809522	0.665245	-0.271629	0.0823624	0.200723	0.0106719	0.050228	0.033384	-0.706099	-0.474257	-1.61245	-0.68481	-0.43617	-0.214684	-1.11226	-0.130143	-0.427785	0.044924	-1.58531
ARSF
ARSG	-0.7571	-3.57196	-4.69673	0.041335	-5.40622	0.128874	-0.165501	0.0632162	-0.317139	0.86996	0.215923	-2.50982	-1.78908	0.142869	0.0940319	0.0199698	0.205625	0.22517	0.530356	0.759207	-0.0879867	0.158944	0.227436	0.268185	0.165687	-0.224733	0.0287899	0.489184	0.469628	0.421528	-0.564858	-0.147793	0.962147	-1.09415	-0.00565999	0.374841	-0.294992	1.29492	0.0428638	0.472096	0.168713	1.31251	0.0411751	0.209162	-0.134805	-0.88298	-0.20759	-0.519673	0.987024
ARSH
ARSI	0.0878575	0.484584	0.236088	-0.143726	-1.53802	-0.652256	0.133401	0.328635		-0.451755	-0.380942	-0.480893	-0.137915
ARSJ	0.173407		0.160855				-0.289528	-0.50247	-0.479961	0.027036	-0.0525373	-0.72417	-0.218219	0.57849	0.334351
ARSK	-0.234521	0.1186	-0.016762	-0.334927	0.31716	0.575398	0.651677	-0.105263	-0.320957	0.869676	0.113956	1.53473	1.294	0.15141	0.382414
ARSL
ART1							-0.0797771	-0.00234037	0.154089	0.141595	0.0177941	-0.114271	-0.550938	0.117356	0.449147
ART3	-0.286576	-0.439367	-2.24134	-0.431179	-0.342897	-0.150177	0.14905	0.0456435	0.24349	0.4538	0.468595	0.386942	-0.346357	0.259347	0.33121
ART4	0.230649	-1.22816	-0.193443	0.226153	-0.0814433	0.0078221	0.324919	0.186116	0.105019	-0.353778	-0.589687	1.25778	0.892521	0.595021	0.230593
ART5						-0.0786956	0.16174	0.0810625	0.135889	-1.00925	-0.107945	0.24597	0.111405
ARTN	0.952687	0.0787287		0.388347	0.426396	0.673583	-0.188725	0.174459	-0.217398	-0.010447	-0.30826	0.681442	0.0942352
ARV1	-0.211784	0.286941	0.0959542	1.02185	2.25463	0.799461	-1.1662	-1.30825	-2.06234	0.292324	0.495579	-0.25049	0.144918
ARVCF	0.601815	-1.94099	-0.708544	0.176526	0.0851286	0.0469873	-0.289834	0.0750186	-1.07297	0.706184	0.563306	0.0908884	0.539987	0.102668	0.0570659
ARX										-0.0399861	-0.197364	-1.42419	-0.981554	-1.26805	-1.13985
AS-PTPRE														0.688131	0.602165
AS3MT	0.250309	0.508327	0.852509	-2.0696	-7.81123	0.0907819	0.092568	-0.0912695	0.714372	0.0579006	2.74903	-2.47454	-0.1525
ASAH1	-0.221168	-0.60646	-0.469615	0.047922	-0.188906	0.21328	-0.078518	-0.237798	0.715599	-0.640185	-0.0170302	0.931293	0.809984	-0.0147063	-0.464767	-0.414788	-2.13312	-3.03135	-0.174456	-0.896438	-1.54928	0.139092	0.0574968	-0.284343	-1.60036	-0.827835	0.0978534	-1.81478	-3.25917	-2.40844	-2.74657	-0.648406	0.084194	0.678353	-0.616671	0.269228	-0.364715	-2.11532	-0.915887	0.340055	0.480868	0.607618	-0.567933	-0.230266	-0.607499	-0.238805	0.0362727	-0.896325	-1.00973
ASAH2	0.0513327	0.948229	0.0557938	0.32497	1.83955	0.142761	-0.270508	-0.30789	0.834074	0.859864	1.46072	2.47272	2.57006	0.477792	0.926131
ASAH2B														-0.0862544	-0.088614
ASAP1	0.414394	1.56017	0.587096	0.625187	-1.30939	0.0190903	-0.632759	-0.482346	0.253603	0.526985	0.779422	-0.345728	-0.0123405	-1.57595	-0.297068
ASAP1-IT1														0.225513
ASAP1-IT2
ASAP2	-0.697858	0.0921535	0.160322	0.206365	-1.56199	-0.0167441	-0.0460987	-0.973925	-0.00100495	0.294547	1.06358	0.0662436	1.6987	0.406101	0.544494
ASAP3	-0.937687	-2.42655	-0.786463	1.29617	1.62971	1.39936	0.0650326	-0.078438	0.0394335	-0.0227078	-1.19531	0.161835	-0.152004
ASB1	0.0556325	-1.2945	-0.60394	0.276545	0.188772	-0.022245	-0.286825	0.193875	-0.382197	-0.557415	-0.726508	1.08542	0.322452	-0.636325	-1.13462
ASB10	0.20237	0.394937	0.570435	-0.899536	-0.537725	-0.25034	0.144451	-0.271369	0.00191643	0.878839	0.0420201	-0.655321	-1.35642
ASB11							1.47822	0.374607	-0.163944	0.689886	0.369785	-0.0606802	0.165695	0.411979
ASB12							0.0264592		0.0836599	-0.0405828	0.492794	0.0246653	0.0432953
ASB13	0.23887	5.13562	0.304588	0.219759	-3.575	0.266886	0.115265	0.303808	0.716879	0.0737251	-0.17914	-0.603096	-0.194912	0.247626	0.161221
ASB14						0.0834142	-0.803952	-0.052641	-0.793947	0.0192325	0.628273	-0.604625	0.709509	0.539917	0.4938
ASB15	0.163571		0.16789	0.0773073		0.0834142	-0.229277	-0.226379	-0.212153	-0.661602	-1.08484	-0.479264	-1.09699		-0.0645766
ASB15-AS1
ASB16	0.738068	0.720239	0.409732	-0.215342	0.287767	0.156422	0.0804972	-0.268891	-0.124585	0.152399	-0.284796	0.30863	-0.67858	0.21142	0.109472
ASB16-AS1														1.29756
ASB17		0.168918					0.194155	-0.00603284	0.520637	-0.807479	0.607081	-0.89148	-1.09655
ASB18							-0.393222	-0.588996	-0.562363	0.279012	-0.0676048	0.0983738	-0.367742
ASB2	-0.0818471	0.523157	-0.0849871	0.930052	0.922473	1.23933	-0.230553	0.388557	-0.659726	0.107743	0.00947189	0.19454	0.151295
ASB3	-0.308052	0.0919	0.106691	0.229599	0.282864	0.0570348	-0.411004	-0.454709	-0.789477	-0.034748	-0.101977	-0.343051	-0.107264			0.285241	-0.073637	-0.791374	-0.257271	0.0998349	-0.0984825	0.228645	-0.0253286	0.675621	0.0896913	-0.0573029	-0.178921	0.251138	0.025129	0.231062	0.241608	-0.909305	0.324499	0.000202832	0.141776	0.671759	0.0256423	0.185448	0.540728	0.470516	-0.00339615	0.133557	0.185536	-0.0525893	-0.0321915	0.0104698	0.969053	0.19317	0.198513
ASB4	0.038063	-0.0555775	-0.0756794	1.22053	0.147099	0.0974147				-0.543271	-0.23382	0.809428	0.756924
ASB5	-0.0555706	-0.0706924	-0.241751	-0.65889	-0.35521	-0.346956	-0.55024	-0.430851	-0.385717	0.0971299	-0.84302	0.293421	-0.122197	0.77897	0.0509747	-0.182178		-0.0539228	-0.330765	0.0912129		-0.326873	-0.22886	-0.179857	-0.173851	-0.251218	-0.162328	0.0422356	0.194707	-0.28692	-0.10714	-0.238457	0.0714473	-0.188174	-0.157761	-0.24043	-0.266867	-0.288508	-0.211987	-0.180931	-0.200536	0.224057	-0.288036	-0.224811	-0.229002	-0.233897	0.0461177	-0.241335	-0.159923
ASB6	-0.155379	0.427632	-0.473164	0.241781	0.23889	-0.551488	-0.647503	-0.210456	0.465494	0.117706	-0.618774	-0.0322173	0.268325	-0.17884	-0.0157356
ASB7	-0.872689	-1.21276	-2.03125	0.412778	-0.22707	0.722049	0.211081	-0.481724	-0.358775	1.21145	0.312514	0.305708	0.0750423	0.283687	0.83284
ASB8	-0.269446	-0.280296	0.496654	0.133058	-0.790337	0.202989	0.0394846	0.239694	0.561017	0.351077	-0.765958	0.951802	0.505432	0.573451	0.224625
ASB9	-0.0776325	-0.0745254	-0.0800324				0.143891	-0.0778958	0.0610831	-0.799889	-0.404297	-1.06313	-1.20376
ASB9P1														1.78322	0.859808
ASCC1	0.0428769	0.994803	-0.635741	-0.107893	0.333358	0.267523	-0.199349	0.16298	0.494289	1.53729	1.61706	0.664952	1.8523	0.00290249	-0.0284605
ASCC2	0.445297	0.991954	0.75881	-0.46435	0.141114	-0.170272	0.532429	-0.311451	0.6003	0.199119	0.199978	0.721843	0.971832
ASCC3	-0.189442	1.28351	-0.0319509	-1.4794	-0.797614	-0.0416753	1.64801	0.448514	0.422474	0.354917	0.341975	-0.44944	0.0467168	-0.111533	-0.183025	-1.73469	-0.323698	-1.91847	0.346705	-0.0405202	2.08286	0.320124	-0.0306717	-0.0643324	-0.179567	0.345256	0.441949	-0.106727	-0.486305	0.230858	-0.182782	-0.177509	0.411128	0.367998	1.1176	-0.00258902	1.24639	0.580162	0.349149	-0.338465	-0.13752	-0.559827	1.87722	0.321677	0.802903	0.179785	1.7711	0.318088	0.912712
ASCL1					0.0864565		-0.20203	-0.00667468	-0.140993	0.912857	1.01779	-0.631017	-0.949818	-1.48654	-1.33383
ASCL2			0.0732346	-0.25787	-0.24489	-0.249254	0.0627784			1.10322	0.760003	-0.576959	-0.665033
ASCL3	-0.155547	-0.0558494	-0.294858	0.0773073	0.69924	0.261351	0.0411253	0.0571653	0.661623	0.125406	-0.508922	0.432165	1.45837		0.330156
ASCL4				0.273189						0.335268	0.236799	1.27875	0.670331
ASCL5							-0.309756	-0.254604	-0.238452					0.0575147	-0.107938
ASDURF
ASF1A	-0.610619	0.0277533	0.0528317	-0.343527	-0.409513	-0.564238	0.41686	0.413909	0.165876	0.333649	1.14924	-0.265292	0.431826	0.0293961	-0.0894299	2.1789	0.853587	0.501972	0.76642	0.0275902	-0.485813	-0.100483	-0.268339	0.0846771	-0.152513	0.432327	-1.99226	0.164299	0.0433784	0.422132	0.161974	0.226041	-0.432987	-0.877486	0.194448	0.495181	0.113667	0.113393	-0.231596	0.177127	1.48827	3.18251	-0.508347	0.208025	-0.174225	0.185959	-0.763268	0.0659253	1.49699
ASF1B	0.451025	-0.777287	0.0801196	0.0383537	-0.0796443	0.102888	0.210165	0.810636	0.791941	-0.134292	1.24814	0.113784	-0.698884			0.444122	0.19504	0.373098	0.67252	-0.172024	-0.125611	0.0673719	-0.217132	-0.0355386	-0.184436	0.0022387	0.215588	1.69023	0.239669	-0.308754	-0.84495	-0.254324	-3.90398	-1.04908	0.339993	-1.58551	0.352273	0.0652072	0.293986	0.070251	-0.642202	0.836616	-0.0740252	0.471511	-0.230557	0.806336	-0.391622	1.75943	0.585622
ASGR1	0.00390822	-0.486156	-0.671626	-0.623481	0.451128	0.00469852	-0.907483	-1.20078	-4.46931	0.238507	-0.452542	0.817957	0.0333416
ASGR2	0.161334	-0.510102	-0.569553	0.201464	2.60026	0.140634	-1.01612	-1.67139	-4.80706	0.42376	-0.735891	0.403252	0.224627
ASH1L	-0.706486	-0.754164	0.0303906	-0.259627	-0.907937	-0.0360788	-0.455874	-1.00636	-1.69471	-1.47539	-0.979491	-1.38318	-1.42221	0.017139	0.0730633
ASH1L-AS1														0.0195111	-0.142128
ASH2L	0.0555512	0.229067	0.617703	0.208875	-0.58242	-0.183125	0.076448	1.14917	0.592059	-0.109635	0.100342	0.0575593	0.13327	1.91026	0.58511
ASIC1	0.074851	-0.0745254	-0.0800324	0.174613			-0.265997	-0.55035	-0.525969	-0.0976793	0.260784	0.0116019	-0.337868	-0.135152	0.294814
ASIC2				-0.167434	-0.157032	-0.0731564	0.0264592	0	-0.444065	-0.0813799	-0.715757	-0.177745	-0.642012	0.500298
ASIC3	-0.280918	-0.204085	-0.0496529	0.0904352	0.604349	0.622813	0.297168	-0.0660484	0.00300016	0.426695	-0.0125138	-0.0739786	0.38675	0.332603	0.298507
ASIC4				0.231173						0.762048	0.447827	-0.154688	-0.729672	2.10693	0.391373
ASIC4-AS1														0.35863
ASIC5	-0.0276774	3.43231	0.949094	0.115571	2.67797	0.0889121	-0.520647	0.231889	1.30467	0.511917	2.80616	1.49867	2.30043
ASIP							0.119944	1.19706	0.164886	-0.0945177	0.116766	-0.00731161	1.23383	-0.345507	-0.335601
ASL	0.951766	-6.77313	-0.594564	-1.04988	0.604543	-0.0101245	-0.077251	-0.633533	-9.6498	0.493218	0.303005	0.142502	-0.221788		0.0509747
ASMT							0.179006			-1.49833	-1.03051	0.126768	-0.0568319
ASMTL
ASMTL-AS1
ASNS	-0.823344	1.53358	-0.780603	-0.189563	10.8864	0.35932	-0.565398	0.731062	0.115229	-0.2566	1.19053	-0.94838	-0.0161766
ASNSD1	-0.473334	0.455875	-0.432576	-0.408651	0.222417	-0.0257143	1.10502	-0.268123	1.98115	0.26146	0.711513	0.0405411	0.265185	0.255333	0.164393
ASNSP1
ASPA	0.174406	3.83631	0.140108	0.173529	2.18071	0.228489	0.527774	0.479767	0.493507	0.872324	3.18417	1.03015	1.72198	0.825664	0.273573
ASPDH	0.629864	-1.19925	-0.26744	-0.472336	-0.225502	0.0569812	-0.14457	-0.343079	-2.61923	-0.0289512	-0.607161	-0.808945	-0.774714	-0.0331247	-0.209495
ASPG	0.174125	3.54787	3.47107	-0.840643	-0.78578	0.327744	-1.07378	-0.324111	-0.17768	0.635138	0.64891	1.25388	1.48925	0.404253	0.096892
ASPH	-1.03227	-4.53314	-0.775238	-1.116	-1.3869	-0.283071	-0.258209	0.621545	-0.352853	-0.714977	-0.516671	0.372372	-0.381163	0.542859	0.177159
ASPHD1							0.739954	0.111961	0.338281	0.219957	0.462961	0.358591	0.541475	0.0871888	-0.000577139
ASPHD2	0.236204		0.0732346				0.914374	0.517763	0.00322215	0.0275436	-0.715027	0.890938	-0.68934	0.493249	0.170937
ASPM	-0.536807	-0.684116	-0.899472	0.0528189	-0.931712	-0.10833	-0.450158	-0.00949882	1.17359	-0.144081	0.144289	-0.599708	0.0793289	0.221654	0.272034	-0.227161	0.313238	-0.194843	-0.408005	0.0508375	0	0.198641	-0.281178	0.0708571	-0.0267756	-0.128856	-0.298837	-0.285179	0.0556496	-0.159492	-0.22024	0.0443346	-0.286022	0.0145391	0.449368	-0.29122	0.254966	0.45978	0.360908	-0.613954	-0.35306	-0.15573	0.765393	-0.203519	-0.118767	0.0678168	0.0909734	0.0186232	-0.0246161
ASPN	-0.44799	0.588155	0.678593	-0.260315	0.311688	-0.420904	0.0415759	0.048227	-0.0180868	-0.396619	-0.685095	0.354097	1.20187	1.20064	1.36922	-1.53224	-0.064416	-2.24556	-0.275967	0.493571	-0.0068938	-2.16223	-0.184769	-0.079323	0.0229968	-1.60133	0.453278	0.381898	-0.469653	0.0783777	-0.200975	-0.0492445	0.077951	-0.338704	0.809889	0.125973	0.604322	0.984334	0.0188139	-0.00163657	-1.02479	-0.00932335	0.395604	-0.243018	0.287405	-0.155012	0.0675903	0.0922083	-0.204909
ASPRV1	0.736654	-0.165023	-0.00588101	0.0338052	0.405423	-0.918933	-0.0422875	-0.00234037	-0.0304683	-0.328827	-0.0345618	0.694121	-0.535822	0.138975	0.30068
ASPSCR1	0.218583	-0.587246	-0.306491	-0.26492	0.432464	0.0500854	-0.0767572	-1.50559	-2.67165	0.388849	-0.797755	1.96465	0.398259	-0.191922	-0.682855
ASRGL1	3.02712	4.93485	0.382632	0.0175535	1.38837	0.0928398	0.0874121	0.704061	0.505407	1.77393	1.78492	0.148465	1.07019	0.15141	0.618153
ASS1	0.928864	-3.43142	-0.505157	-1.11485	-0.536935	-0.260787	-1.87642	-2.32736	-16.738	-0.495064	-1.69372	-1.4368	-0.553648	-0.149248	-0.204474	3.3531	2.09927	5.99314	1.22866	0.990121	0.952602	5.24	5.86488	-0.0679391	0.140802	0.587328	0.725042	-0.909792	0.94129	6.37771	4.89653	0.997203	-0.16755	0.245033	-0.348643	0.0639604	-0.262764	0.305561	0.0295092	0.73934	0.708078	-0.00910529	-1.07097	0.281288	0.290397	0.302711	-0.0705947	0.0281982	0.412466
ASTE1	0.490335	0.299832	0.26258	-0.0341761	-1.06011	-0.536316	-0.0687727	-0.359893	-0.0976256	-0.482587	-0.487429	1.2718	0.954812	-0.116947	-0.00843909
ASTL	0.323154						-0.122852	-0.120593	0.321675	-0.591519	0.173242	-1.89182	-1.26152	0.101386
ASTN1	1.09053	-0.336358	0.447467	0.471345	-0.978336	-0.319368	1.58464	1.03046	0.857094	-0.374042	0.00378538	-0.505415	-0.476358	0.101386
ASTN2	0.119389	-0.430526	0.0410341	0.279749	-0.716333	-0.0634301	0.447164	0.338724	0.278564	-1.24003	-0.889252	-1.32579	-0.285484	0.664088	0.982771	0.385592	-0.10508	-0.180742	0.290392	0.0363148	-0.245077	-0.107284	-0.126229	0.38069	-0.323686	0.17501	0.191968	0.407835	0.780763	-0.0362653	-0.261332	-0.154358	0.281287	0.497068	0.316345	-1.18177	0.867884	0.0300444	0.570105	0.204205	0.689505	-0.213771	0.433094	0.122374	0.166105	-0.0237054	1.53913	0.0552475	0.788807
ASTN2-AS1														-0.411359	-0.732255
ASXL1	-0.37828	-0.714275	-0.194492	0.146872	0.129805	0.145986	0.0398873	-0.570728	-1.65838	-0.11404	0.125842	-0.252777	-0.161188	-0.177743	-0.126988
ASXL2	-0.584473	-0.453211	0.384404	0.11608	-0.461259	-0.41896	-0.825897	-0.524686	-2.8178	-0.0270804	-0.472077	-0.393735	-0.104522	1.47892	0.450526
ASXL3	-0.230139	-0.225216	-0.148453	-0.422636	-0.156359	-0.781755				0.816266	0.245455	1.24469	-0.0158791	-0.0854524	-0.0991427
ASZ1	0.347425	0.162002	0.160812	0.0492157	-0.160996	0.0825119	-0.539688	-0.447571	-0.813089	0.0435012	0.10638	-0.236418	-0.802245	-0.534884	-0.888041
ATAD1	-1.36361	0.00583191	-0.378344	-0.156544	-0.136899	0.238195	1.66173	0.295841	-2.10557	0.573304	0.293732	1.16688	0.440449	-0.241543	-0.13631
ATAD2	-0.0365457	0.130305	0.25924	0.0627766	0.135519	0.841289	-0.0190278	0.512046	0.285282	0.876417	1.83276	1.70733	2.22278	0.158188	0.500165	-0.442055	-0.115667	-0.652659	0.081188	-0.099802	-0.290041	-0.139163	-0.674241	-0.213885	0.111821	1.01387	0.154272	0.394842	0.764642	0.767692	-0.0434203	0.396408	0.155775	0.697523	1.28283	0.640071	0.694092	0.321123	0.25366	0.218112	0.315422	0.436785	0.991192	-0.20921	0.0269404	0.950096	0.193373	0.749545	1.00461
ATAD2B	-1.28977	-0.551525	0.191336	-0.597207	-1.6238	-1.15044	-0.14208	-0.736557	-2.57585	-0.84122	-0.752536	-1.7742	-0.947168	0.656619	0.615472
ATAD3A	0.745558	4.76532	0.46027	-0.37308	0.492744	-0.0566367	-0.0776021	-0.557062	-0.00770351	1.51648	2.60161	0.726943	0.720496	0.522414	0.709609
ATAD3B														0.262679
ATAD3C														0.164616
ATAD5	-0.342408	-0.142842	-0.0700609	-0.0888632	-0.609529	-0.218288	-0.138143	-0.141387	-0.958152	-0.612678	-0.803111	2.09755	1.206	0.441148	0.217434	1.17941	0.176952	0.044209	-0.0454563	0.823381	-0.774188	-0.222172	0.229026	0.19497	0.356321	-1.00708	-0.528132	0.638795	-0.0120639	-0.0343468	-0.156079	0.0678747	-1.29603	0.182983	0.0118578	-0.324296	0.266764	-0.339618	0.159026	0.230628	0.4473	0.425847	0.155235	0.0755919	-0.221723	0.341028	0.144161	0.0484828	0.164988
ATAT1	-0.0146611	1.02148	1.51609	-0.0689853	0.320794	0.560672	-0.919214	0.170342	0.0799409	0.101103	0.756835	-0.264909	0.594175
ATCAY	-0.00375604	-0.0634795	-0.246548	0.215539	0.00842375	0.0798003	0.103334	0.68027	0.210391	0.794536	0.632259	-0.683699	-0.643114		0.0509747
ATE1	-0.203982	0.778867	0.215011	0.193639	-0.0889655	-0.127393	0.241665	0.00130305	0.0792178	0.116218	0.865594	-0.0586954	0.337161	-0.0570745	0.146537
ATE1-AS1														0.611301	0.371743
ATF1	-0.252168	-0.158119				0.219397	0.0314054	0.0705992	0.192244	-0.552358	-0.0137895	-0.636834	-0.268719			-0.391634	-0.291768	0.109737	-0.277297	-0.023241	-0.114403	0.142908	-0.241225	-1.56867	-0.193646	0.0423642	-0.218023	-1.20064	-0.826544	-0.83916	-0.962846	0.119044	0.471563	-0.20999	-0.320846	0.133776	-0.508032	0.00633867	-0.101551	-0.159821	0.226383	-0.584733	-0.14955	-0.659819	0.171603	0.157991	0.235546	0.194926	-0.160445
ATF2	-0.626062	-0.209513	0.00973042	-0.0565952	0.262584	0.233704	0.14512	-0.215197	0.760726	0.193767	-0.0395254	0.163488	0.714878	0.718136	1.09872
ATF3	1.06995	0.256046	0.106844	0.771998	0.0574735	0.391481	0.447319	0.169421	1.08098	-2.41743	-1.01618	-0.270404	-0.875037	0.206526		0.349872	1.59456	2.14543	2.17774	0.6964	0.0962022	-0.434039	0.332333	-0.0157945	-0.286583	-1.32007	0.321598	0.137985	1.13363	0.675634	0.576967	-0.202951	0.464695	-0.37204	0.493082	0.568061	-0.36296	0.29109	-0.0950939	-0.122969	1.74697	0.183224	0.160053	0.959958	0.173111	-1.41294	-0.0649758	0.166957	1.03054
ATF4	-1.02999	-0.183776	-0.70241	-2.90543	-1.59751	-0.490773	-0.94864	-0.721705	-1.54617	0.356222	0.0784638	0.45481	-0.0431758	0.208357	0.0563874	1.44373	5.52082	12.1481	2.00637	-0.0360565	0.213689	-0.164002	-0.135236	-1.04252	0.363111	-0.135813	-0.269491	-0.285161	0.715874	4.00366	2.89445	-0.514282	-0.25696	-0.608644	-1.73344	-0.3167	-0.301549	-0.569703	-1.11408	-0.530087	1.84298	-1.145	-0.0179171	1.23257	-0.925939	-0.958105	-0.735485	-1.13458	1.14353
ATF5	-1.25191	-3.34398	-3.19569	-3.67225	-22.546	-0.35864	-2.1303	-1.93354	-0.322902	-2.62068	0.17868	-3.50951	-1.83353	-0.0135373	0.00369733	2.4038	5.54153	1.04008	0.282663	3.00805	4.86862	8.25133	4.42319	0.843494	0.723697	2.67414	-1.4047	3.47245	1.86659	10.1971	2.05056	-0.00611934	-0.225343	0.182772	-0.0744214	1.43665	-0.264111	-0.385075	0.597951	2.66179	3.23501	0.0163752	1.60865	3.38634	0.612827	0.0389874	-0.160042	0.319603	6.74183
ATF6	-0.521746	-2.3775	-0.536163	-0.121061	-0.0172887	-0.00804046	0.205621	-0.0438714	-0.077013	-0.626381	-0.766499	-0.403464	-0.431785	0.513884	0.473177	-0.829746	-1.58431	0.500537	0.987764	0.0063538	-1.55029	-0.0346024	0.0197509	-0.300316	0.0599246	-0.525133	-1.74676	-0.252331	0.0699021	0.667057	0.0465197	-0.0857614	0.24623	0.324399	-0.0393528	-0.352231	-0.398145	0.0825488	-0.202527	0.154889	-0.0825304	-0.362112	-0.725583	-0.198399	-0.444488	-0.13464	0.25717	-0.969549	-0.811942
ATF6B	-0.117932	-2.72935	-0.939554	-0.223594	0.273176	-0.174144	-0.314745	-1.78813	-1.41147	0.457995	-0.339011	0.493942	-0.189634			0.0989118	0.172315	0.33645	0.118238	0.685421	0.121883	0.0404526	-0.0315039	0.645396	0.00958747	-0.185109	0.0792285	0.0541456	-0.122643	0.324247	0.295423	-0.0323045	0.761761	0.0162455	0.0383695	0.0272328	-0.190291	0.381936	-0.602146	-0.222755	-0.0109425	-0.323304	0.249095	-0.202568	0.094761	-0.651249	0.519562	0.549881	0.248783
ATF7	-0.127145	-0.418934	0.457334	-0.582376	-0.926735	-0.316732	-0.349809	-0.928396	-0.676998	0.258261	-0.355504	0.442309	-0.0919118	0.413041	0.117037
ATF7-NPFF
ATF7IP	0.306593	0.378864	0.3923	-0.26891	-0.585675	0.176981	0.600327	0.134297	0.0719676	1.30021	0.384815	3.02175	1.13543	0.721949	0.726172
ATF7IP2							-0.198417	0.0561408	-0.422167	0.391479	0.24891	0.324699	-0.483463	0.42211	0.513906
ATG10	0.087036	-0.237658	0.999084	-0.370243	-0.836209	-0.0985152	0.218306	-0.0778958	-0.0666623	0.406579	0.607996	0.573867	0.295604	0.587033	0.222216
ATG101	0.419953	-0.277389	-0.0410028	-0.0311893	-0.327389	-0.00051676	-0.0774576	-0.678904	-0.793601	0.15867	-0.591532	1.06065	0.721595	0.0435866	0.237038
ATG12	-0.122593	5.80912	0.240125	0.0657715	0.439839	0.0121021	0.608695	-0.247876	-0.0251382	1.75098	2.51862	2.14858	2.08448	0.208258	0.0949805	-0.58142	-0.207595	0.169652	0.467182	0.27606	-0.130772	-0.388726	-0.250793	0.00500211	-0.131287	-0.0137253	0.842509	0.50595	0.00165818	-0.076868	0.402226	-0.105103	0.14249	0.701355	0.131547	0.211555	0.279964	-0.00473006	0.189712	0.0541887	0.141258	-0.133132	-0.259555	-0.166566	0.0423314	0.71898	0.264597	0.621582	0.0594489
ATG13	0.323611	-0.317741	0.519697	-0.231757	0.353962	-0.324531	0.279321	0.131835	-0.431364	0.555157	-0.215594	2.56716	0.968805	0.844318	0.323255
ATG14	0.0902556	-1.34386	-0.0436072	0.0150205	-0.046419	0.0652034	-0.111301	0.315686	-0.76234	-1.35788	-0.999506	0.305735	0.469969	1.12559	0.781966
ATG16L1	-0.00395241	0.750862	0.478892	-0.717776	-0.967349	-0.633193	-0.52014	-0.880049	-0.651959	-0.858035	-0.0347119	-1.1131	-0.683645
ATG16L2	0.683874	-0.072451	0.453776	-0.412803	0.214746	0.263084	-0.356627	-0.0104243	-2.08633	0.162215	-0.313608	-0.733764	-0.432494	0.522325	0.094953
ATG2A	0.810186	3.47985	1.13988	0.419221	0.686693	0.365526	0.303333	-0.169596	-0.337649	2.38168	2.53278	0.880857	0.3319	0.158188
ATG2B	-0.851656	-0.363032	0.166067	-0.480789	-0.440211	0.00733372	-0.973941	0.0727353	-0.45699	-0.68366	-0.462401	-0.991265	-0.700781	-0.0817051	-0.0449372
ATG3	-0.651562	-1.06125	-0.128477	-0.222426	0.161428	-0.130013	0.347115	1.00431	-0.0521289	-0.0455753	-0.175629	-0.10382	-0.00225418	0.283687	0.270461	1.54495	1.24231	1.53315	1.32765	0.602516	0.759189	0.358096	0.119173	-0.093397	0.00160649	-0.0195853	0.708522	0.551128	0.445868	0.772613	0.94237	-0.106326	-0.0592249	-0.121818	-1.22418	-0.213064	-0.384215	-0.237485	-0.440619	0.280049	1.45881	0.250819	-0.681499	-0.162286	-0.439996	-0.0795724	-0.0479022	-0.440953	0.297227
ATG4A			0.0851896	0.126905	-0.0506244	-0.0158003	-0.0799851	0.194686	-0.855179	0.238475	-0.169687	2.44751	1.21074	-0.527778	-0.544674
ATG4B	-0.116766	-0.207457	0.272361	-0.757311	0.0595236	-0.187156	-0.107227	0.033394	0.0781046	-0.00676751	-0.948061	0.918822	0.0119233	-0.225336	-0.021648
ATG4C	-0.246424	0.276808	0.766813	0.0318851	-0.0867357	-0.0249786	-0.0185271	-0.422675	-1.16092	0.0386718	-0.0836666	-0.692163	-0.481364	-0.278947	0.726675	-0.128237	-0.932412	-0.123326	0.173434	-0.479065	-0.198206	0.141911	0.2805	0.0294877	-0.0834032	0.138075	0.133185	0.141622	-0.0930502	0.0241636	-1.06976	0.194169	-0.642367	0.232503	0.377758	-0.0487684	-0.210731	0.224397	1.07275	-0.387358	-0.34367	-0.288385	-0.452463	-0.212124	0.080761	0.380851	-0.274019	-0.867681	-0.407981
ATG4D	-0.371753	0.170397	-0.277034	0.434772	5.17622	0.100952	0.401229	0.370396	0.414576	0.209882	0.213819	0.328222	-0.152798	0.196474	0.105914
ATG5	-0.172114	0.0787589	-0.67648	-0.176615	-0.164446	-0.218508	0.198317	0.15527	-2.17285	-0.615513	-0.194838	-0.240573	-0.159604	-0.629403	-0.447027
ATG7	0.0960341	0.490192	0.360057	0.4042	4.30513	0.382295	0.310073	0.476738	-0.255892	-0.236359	-0.128459	1.07741	0.422728	-0.19626	-0.342861
ATG9A	-0.0642157	-0.955605	-0.210576	-0.674294	0.00894371	0.021433	-0.979762	-0.0468616	-0.178613	0.745838	-0.333712	0.900003	0.171202	1.06673	1.36951
ATG9B	-0.0483105	0.189464	0.823289	1.0241	0.476109	-0.0840463	0.0719791	-0.426237	-0.0774077	-0.261835	-0.774966	-0.434281	-0.101833	-0.715425	-0.0707149
ATIC	0.26803	1.21089	0.616175	-0.48771	0.361375	0.505761	0.362016	0.21037	0.0474807	1.80182	1.26755	1.96767	2.9752		0.595064	3.89107	4.50422	7.04463	7.31775	1.09873	0.489751	0.0939888	1.41224	0.0801965	0.0970751	0.128736	-0.109096	0.704319	1.76699	0.412504	1.63656	-0.821984	-0.320377	0.158509	-0.316704	0.173853	-0.181103	0.106632	-2.19039	1.18331	2.65953	0.907428	-1.16674	0.434324	-0.490897	0.130952	-1.27283	0.245404	1.31714
ATL1	-0.435868	-0.024487	-0.0633238	-0.326518	0.0718288	0.0249058	-0.0481504	-0.165252	-0.42074	0.809198	0.452331	0.458222	0.159581	0.31037	0.394147
ATL2	-0.0200292	-0.203277	0.555242	-0.43555	-0.225076	0.944801	1.12159	0.64897	-2.451	0.263358	0.132461	-1.57128	-1.15632	-0.19743
ATL3	-0.751093	0.419081	-0.0352596	-1.19668	-0.283579	-0.0413004	-0.169407	-0.288616	-0.266997	-0.319375	-0.0307426	-0.720359	-0.408074	0.449623	0.671362
ATM	-1.05515	-2.12741	-1.02991	-0.663019	-1.34041	-0.251578	0.368815	-1.33775	-3.53045	-0.159421	-0.338526	-0.468047	-0.322538	0.100502	-0.0413894
ATMIN	-0.499914	0.169694	0.56358	0.0174942	0.10864	-0.344939	0.243606	0.782925	0.0230225	0.967902	0.0991221	0.981949	0.220271	0.101386	0.182495	-0.839223	-1.15682	-0.48075	0.00758111	-0.0856404	-0.614468	-0.575007	0.436121	-0.59722	-0.210229	-0.536239	0.246778	-0.484887	-0.735691	0.157981	0.0423481	-0.263398	-0.116733	0.501849	-0.324662	-0.480538	-0.209013	-0.1902	-0.700217	-0.156068	-0.10146	-1.08617	0.0163537	0.185177	0.0777139	-0.0740985	-2.0872	-0.503652	-0.444214
ATN1	0.760736	-0.0116098	1.6936	1.45492	0.544947	0.592976	-0.949799	-1.12962	-0.184716	0.355547	-0.0553816	-0.487511	-1.36659	0.266706	-0.211169
ATOH1	-0.0776325	-0.0745254	-0.0800324				0.0264592	0.16512	0.410649	-0.151272	-0.810319	-0.431985	-0.195391	0.285974
ATOH7		0.0787287					0.403041	0.271186		0.00805678	-0.366133	-0.424211	-0.80846
ATOH8	0.605964	0.950647	2.27635	0.665815	0.570245	1.21168	-0.0797771	-0.0406707	-0.0304683	0.976997	-0.277694	-0.0965304	0.296808	0.719273	0.947339
ATOX1	1.02088	1.14462	-0.179194	1.75349	2.562	0.142734	0.0126563	0.55711	0.524888	0.791586	0.434103	1.42473	1.04038
ATP10A	0.357317	-0.252001	0.0635206	-0.57211	0.4225	-0.0347487	-0.216634	0.174035	-0.683797	-0.674339	-0.894207	0.0142544	0.0940459	0.405352
ATP10B	0.173407		0.0732346	0.0773073		0.178045	-0.0541298	-0.344228	-0.0127264	1.40768	0.260921	-0.90248	-1.11876	0.180187	0.222019
ATP10D	0.0688339	6.46677	1.09515	0.496111	0.00232967	0.0743145	0.749776	1.2221	5.61947	0.575507	2.83964	0.418592	1.84539	0.0377713	-0.147191
ATP11A	-0.646685	-10.2432	-1.82064	1.23046	-0.543347	0.0688734	-2.43211	-1.33808	-6.40813	-0.836367	-1.78247	0.422781	0.0144363	-0.328941	-0.320252
ATP11A-AS1														0.411015	0.0915963
ATP11AUN
ATP11B	-0.708745	-0.718648	-0.0415719	-0.0365524	0.0594207	0.332095	-0.0698685	0.476384	-0.112807	-0.0886202	-0.659093	0.127703	-0.113831	1.1473	1.70426	0.414876	0.71447	0.6964	2.21227	0.649789	0.416254	0.465801	-0.271989	0.592446	0.825055	0.481713	-0.318051	0.803037	0.99033	1.70897	-0.180791	-0.147762	1.1289	0.296757	0.197898	0.796328	0.443711	0.090326	-0.199798	0.491302	1.15073	0.179654	0.313071	0.448335	0.0816479	-0.143205	0.681754	-0.0935149	2.09899
ATP11C	-2.05133	-2.28755	-0.856335	-0.455216	-0.609745	0.36962	0.363657	-0.488478	-6.67445	-1.38674	-1.53434	-1.71831	-1.47248	0.303772	0.644188	-1.06081	-1.54246	-3.06241	-6.62164	-0.999898	-0.620525	-1.06636	-0.649177	-0.122277	-0.525406	0.00897845	-0.172934	0.643557	-1.1763	-1.10247	-1.54969	0.146551	-0.837312	-0.392272	0.553436	-0.781219	0.689362	0.508532	0.323307	-1.09994	-1.49101	-0.459826	0.224881	-0.0254356	0.582873	0.217495	-0.650886	0.689735	0.00207478
ATP12A							-0.593008	-0.0800811	-0.937227	-0.0526511	-0.138205	-0.693544	-1.0082	0.0836465
ATP13A1	-0.0393431	-0.15668	0.419176	-0.29195	-0.136936	0.0751336	0.148685	0.41189	0.0574946	1.08032	-0.0488039	0.660019	0.109489	-1.18981	-0.337259
ATP13A2	-0.0542218	-0.749807	-0.536765	-0.241529	0.0439849	-0.00969078	0.0325599	0.196835	0.223488	0.481537	-0.201129	0.277873	0.651925	0.208258	0.0509747
ATP13A3	-1.05012	-0.347896	-0.106737	-0.204474	0.094877	0.19742	0.244258	0.876955	-0.129215	-0.997873	-0.323505	-0.93968	-0.606367	-0.108348	-0.0319143
ATP13A4					0.253928	0.0834142	0.164549	1.87107	1.17051	-0.616826	-0.350011	-0.203454	-1.13937	0.383311	0.652387
ATP13A4-AS1														0.0891336	0.104441
ATP13A5	0.586129	0.777428		1.37856	1.99576	0.164108	0.0264594	0.215881	0.00322215	0.443226	-0.00882181	-0.0334166	-0.438953	0.117356
ATP13A5-AS1														0.431677
ATP1A1	-0.201237	-6.03653	-3.27052	-0.404855	-1.79427	0.562496	0.939733	0.142681	-0.361052	-0.768207	-2.39781	0.594806	-0.195701	0.0884267	0.11503	-1.29438	-1.3694	-4.17463	-1.25564	-0.995321	-0.747083	-2.15631	-0.796069	0.129305	-0.336943	-0.512658	0.520818	-0.0939373	-0.370628	-5.81572	-1.01778	-0.296667	-0.255786	-0.0320047	-1.96666	-3.60486	-1.92382	-0.92041	-2.32866	-0.726188	-2.23639	-2.56861	-3.60987	-4.35698	-2.14793	-3.68859	-0.971681	-2.31208	-8.41621
ATP1A1-AS1														-0.0708116	-0.172712
ATP1A2	0.40431	0.106356	0.976481	-0.375601	-0.260472	0.121114	0.148441	0.367542	0.372344	-0.192296	-0.392895	1.00087	0.863396	-0.779613	-1.6149	0.199917	-0.567157	-1.704	0.0286112	0.155291	-0.435948	-1.28181	-0.196778	0.331091	-0.889254	-1.21455	-0.828554	-0.439776	-1.08552	-1.35369	0.0329785	-0.0861787	0.117136	-0.159378	-0.973702	-0.296452	0.00703026	0.163247	-0.266323	-1.41341	0.0512804	0.430868	0.0117417	-0.379667		0.149764	-1.77632	0.0839958	-0.203014
ATP1A3	0.498235	-0.0383618	-0.744231	-0.311187	-1.76996	-0.744992	-0.375049	-0.0576609	-0.295748	-0.029553	0.331266	-0.661217	-0.892799	0.172507
ATP1A4	0.0756155	0.0787287	0.744139	-0.014515	-0.0894155	0.00169015	-0.161115	-0.116188	-0.104021	-0.784678	0.0985202	0.354433	0.201515	0.117356
ATP1B1	-0.69226	-2.97035	-1.28975	-0.898798	-0.954236	0.571529	1.07789	-0.169935	-2.525	-1.64099	-1.83912	-0.263652	-0.160634	-0.185403	-0.0922779	-3.9955	-3.66382	-5.82609	-1.03415	-1.27084	-1.93592	-1.02536	-0.232995	-0.0109344	-0.0533035	-1.51334	0.0945747	-0.390404	-2.18663	-3.62326	-1.43536	-1.84679	-0.378655	-0.605833	-1.51141	-2.80974	-1.89407	-1.37553	-2.36415	-3.95741	-3.03843	-0.35954	-2.10985	-4.54587	-1.70299	-3.24451	-1.0862	-1.56594	-7.43311
ATP1B2	1.27272	0.202419	1.01175	0.300765	0.149804	0.743686	0.0491795	-0.129261	0.0913181	0.250679	1.20722	0.492399	0.246627	-0.413099	-1.03799
ATP1B3	0.227705	-1.34012	-0.219216	-0.87883	-1.15686	-0.0837514	0.0416109	-0.0122325	-0.0227894	-0.130538	-0.487154	2.10177	0.941393	0.0383128	-0.295362
ATP1B4							0.272317	0.072456	0.00322215	-0.332911	-0.843523	-0.250904	-0.410989	0.206453	0.0509747
ATP23	0.225521	0.284905	-0.150208	0.35746	0.787102	0.600155	0.772478	0.78259	1.11687	0.113228	0.675167	0.866677	0.715105
ATP2A1	0.372539	0.0752289	-0.0807669	0.817008	1.10312	0.613045	-0.390525	-0.20077	-0.522664	0.980872	-0.188743	0.354031	-0.0616322	-0.165324	-0.362016
ATP2A1-AS1
ATP2A2	-0.587778	0.43008	0.510308	-0.799478	0.687967	0.302462	0.698278	0.353728	-0.247174	-0.249962	-0.362844	0.132115	0.154312	0.406192	0.233494
ATP2A3	0.721161	0.0873733	0.229888	0.306455	-0.692535	-0.0996014	-0.037576	-0.39395	0.261945	0.13588	0.752104	-0.15338	0.326939	0.0940495	-0.485814
ATP2B1	-0.599558	-1.15032	-0.876859	0.065281	0.0839941	0.0915266	0.0318516	0.0332498	-1.74343	-0.109798	-0.22234	0.168244	0.207049	1.45662	1.44623
ATP2B1-AS1														0.271581	0.122972
ATP2B2	0.0451375	-3.81776	-2.5445	-1.92021	-11.4863	0.741571	-0.211974	-0.149218	-0.130575	0.72029	-0.249177	-1.42002	-1.71551	-0.896313	-1.12785
ATP2B2-IT2
ATP2B3						0.0834142				0.92946	0.733793	-0.923648	0.402378	0.428576
ATP2B4	-0.16994	0.162372	0.142292	0.239258	0.192306	-0.164693	-0.248462	-0.153054	0.0360849	-0.471603	-0.571305	2.25546	2.98159	-0.0745499	-0.152451
ATP2C1	-0.535445	-1.15974	-0.568067	-0.409211	-0.500249	-0.104348	-0.190257	-0.192323	-0.4334	-0.0112174	-0.457078	0.479827	0.456962	0.736456	0.662388	0.0707934	-0.399789	-2.2768	-2.08485	0.000881992	0.120981	-0.177538	0.0434554	-0.301179	0.121704	-1.34628	-0.319263	0.617867	0.519768	0.170246	-0.731667	-0.565656	0.00726425	0.302948	0.0693504	0.334329	0.249986	0.397005	-0.784078	0.183538	-0.476387	-0.308628	-0.176636	-0.389101	-0.460163	-0.706477	0.219019	-0.796496	-0.374455
ATP2C2	0.0756155	0.253883	0.929544	0.231173		0.0834142	0.0829701	0.317701	-0.358312	1.73078	-0.0162271	0.728792	0.86282	0.758105	0.450304
ATP2C2-AS1														0.276073	0.299813
ATP4A	-0.373741	-2.22735	-0.172715	-1.3231	-0.649412	-0.101471	-0.0797771	-0.00234037	-0.0304683	-0.502081	-0.764291	-0.481816	-1.04437	-0.00134222	-0.314952
ATP4B							0.426601	0.133181	0.215344	-0.793091	-0.288772	0.876916	0.0916511
ATP5B																-0.281148	3.03312	1.83529	0.745115	-0.0817692	1.80026	5.25666	2.14533	-0.432353	1.5804	0.0689902	0.154518	-1.20234	0.0358161	0.15829	0.0346303	0.0438113	-0.986584	-1.28993	-0.142461	-1.03395	-0.0384756	0.0702818	-0.369731	-0.544315	-0.59453	-0.292107	-0.059509	-0.473552	-0.0344515	-0.303184	-1.03373	0.101256	-0.410838
ATP5C1																-0.217328	-0.0587514	-1.49169	-2.65983	-0.430015	-0.0587622	0.120853	0.0141388	0.394995	0.197669	-0.637132	-0.503706	-0.495423	-0.739812	-0.862313	-0.73643	0.135776	-0.540356	-0.567079	-0.226648	-0.77622	-0.377341	0.0264157	-0.475778	-0.376996	-0.62562	-0.539172	-0.0677677	-0.216038	0.231705	-0.0973656	-0.69164	-0.122999	-0.298989
ATP5F1A	0.0700973	4.22183	0.423738	-0.401113	-0.179329	0.172078	0.15701	0.161405	1.90467	1.3803	1.44884	1.22988	1.29636	-1.2461	-0.0841492
ATP5F1B	0.556365	4.7657	0.613879	-0.138284	0.0673689	0.0487427	-0.0799678	0.597558	1.97494	0.614951	1.19401	0.323657	0.477603	0.228529	0.276025
ATP5F1C	0.216489	3.28533	0.585887	-0.143966	0.332136	0.173268	-0.132458	-0.615587	1.00817	0.995118	1.01811	0.0569855	0.0154593	0.291241	0.398135
ATP5F1D	1.35712	3.94115	1.46406	-0.0578342	0.731064	0.212976	0.99001	1.90812	4.34042	-0.225122	-0.28509	-1.7023	-0.887803	-0.290943	-0.391447
ATP5F1E	0.0780162	-0.00260949	-0.160427	-0.155238	0.315046	0.0481482	0.443031	0.99104	0.353505	-0.380064	0.838869	-1.84575	-0.861529	-0.227607	-0.112245
ATP5IF1	0.115351	0.0070728	-0.509705	0.398378	0.481668	0.123171	-1.76432	-0.492673	-0.179591	0.439651	0.473641	0.89269	1.69743
ATP5J																-0.0814031	-1.49214	0.14242	-0.333351	0.606921	-0.338035	-0.135308	0.231627	-0.354203	-0.12227	0.287135	-0.452568	0.307521	-0.173016	-0.0150545	-0.106694	0.600067	0.277255	0.0690726	-0.492433	0.620144	0.220808	-0.175585	-0.0589381	-0.0309507	-0.429466	0.01378	0.191249	0.183577	0.287582	-0.738263	-0.0889308	-0.265354	0.0999526
ATP5MC1	1.14297	2.95104	0.792426	-0.59602	0.225654	0.10997	-0.0152463	0.436536	0.38203	-2.05878	-0.0717271	-0.738395	-0.195379	-0.0497345	-0.146754
ATP5MC2	1.01611	0.760717	0.0614107	-0.759629	-2.0477	-0.136666	0.0346782	0.63075	1.98987	0.921414	0.767485	0.504009	0.602991	1.50446	1.00549
ATP5MC3	0.496045	4.13231	0.512725	-0.147215	0.336626	0.15362	0.171563	0.737832	5.73776	0.68604	1.82899	0.00360388	0.505428	0.318289
ATP5ME	0.246387	1.34526	-0.092309	-0.244728	0.77449	-0.0304368	-0.0299351	0.425447	2.44953	0.431111	1.78768	1.29868	0.911615	0.0836465
ATP5MF	0.358385	0.831379	0.0773266	-0.0100082	0.39125	0.0503048	0.478534	1.03357	2.72649	0.19201	0.123129	-0.740453	-1.16444		0.289543
ATP5MF-PTCD1
ATP5MG		0.631929					0.0197926	0.526233	1.2548	1.26302	2.84709	1.24212	1.15088	-0.0313824	-0.192661
ATP5MGL
ATP5MJ	0.248019	2.3164	0.893537	0.229918	0.677056	0.0587589				2.10275	4.43678	1.75808	1.42685	-0.151834	-0.0763558
ATP5MK	0.164323	0.938694	0.260692	-0.547856	-0.107471	-0.20079	2.18612	1.25949	0.933059	0.335087	1.98523	0.186628	0.53604	0.88124	0.508155
ATP5PB	0.149188	4.3333	0.634603	-0.159845	0.371741	0.354063	0.512178	0.836084	4.43214	0.405883	2.57986	-0.0831414	0.355842
ATP5PD	0.162818	0.34154	-0.266639	0.0929737	0.0885342	-0.0419816	-0.604649	-0.341439	-0.0546554	0.849252	0.487551	-0.0661767	-0.0220226	-0.420187	0.365681
ATP5PF	-0.209009	-0.106155	-0.358612	-0.235348	0.148649	-0.0808845	0.651174	0.473808	0.433239	0.158385	0.672091	-0.0407932	0.206152	0.249648	0.382445
ATP5PO	0.0649932	2.17477	0.311765	-0.696712	0.0318174	-0.0750891	-0.455021	-0.0871682	0.126942	0.0929101	0.350859	0.17666	0.182809		0.0509747
ATP5S																0.0876009	-1.3906	-0.498696	0.0348395	0.755571	-0.893374	-2.33242	0.645642	1.14888	-0.00339511	-0.022536	0.0667572	0.68692	0.68417	-1.6192	-0.272715	0.361741	0.176617	0.233873	0.46015	0.158261	0.162768	0.576649	0.742999	0.0921108	0.401371	0.357716	0.152803	-0.314955	0.0373383	0.347315	-0.134606	0.203769	-0.0206043
ATP6	0.701845	1.27714	-0.093624	-0.0829157	-0.0225094	0.174951				-0.37618	-0.0568452	-0.740084	-0.614298
ATP6AP1	-0.00509011	-0.31746	0.000189127	-0.303283	-0.797981	0.261773	-0.445303	-1.50675	-1.27681	-0.0913605	-1.07983	1.15243	0.299589	0.255333	0.369342	-0.623307	-0.531445	-1.27819	0.150885	-0.713552	0.0166612	0.262784	0.203611	-0.31566	-0.299015	-1.7437	0.781703	-0.441239	0.380125	-1.11274	0.0664858	-0.894709	0.23079	0.152162	-0.195055	-0.375767	-0.860829	-1.24603	-1.30669	-0.387168	-0.269196	-0.0371783	-0.757354	-0.533672	-0.525448	-0.803341	0.0202029	-0.551976	-1.96639
ATP6AP1L							0.0529352	0.0785458	-0.0171969	0.182269	-0.34568	0.4059	0.0729824
ATP6AP2	-0.19252	-0.703713	-1.10993	0.422341	-1.01163	0.150429	-0.026632	-0.580266	-0.833318	-0.951083	-0.653665	-0.0169621	-0.219953	0.101386	0.200247
ATP6V0A1	0.558465	0.719247	0.0803383	-1.03721	0.340288	0.235146	-0.743911	-1.2083	-0.688452	0.587415	1.22714	1.06877	1.05193	-0.324307	0.63571
ATP6V0A2	0.245409	2.83888	1.32481	-0.129769	0.648427	-0.0338041	-0.0310206	0.141158	1.2168	1.00655	1.47355	1.78915	1.87814	-0.50604	0.22229
ATP6V0A4	-0.0883392	0.0858855	-0.00216758	-1.01083	-0.953208	0.145377	0	0.111961		-0.308816	-0.395485	-0.336971	-0.0584467	0.272461	0.0949805
ATP6V0B	0.817264	0.236027	-0.64959	-0.153625	0.184273	0.110993	-0.75717	-0.589441	0.583428	-1.43589	-1.01069	-1.64016	-0.883905	0.181089	-0.0171888	0.339037	1.18325	0.164374	0.108921	-0.00628412	-1.07123	0.194199	0.0768762	-0.0180932	-0.117494	-0.61277	0.523822	-0.578134	0.290752	-0.199192	-0.291494	-0.782705	-0.181434	0.218807	-0.135055	0.162724	-1.17347	-1.53123	-0.443557	-0.119488	-0.0710298	0.106721	-1.91992	-0.460011	-1.19254	-1.3787	-0.236878	-0.542014	-0.278409
ATP6V0C	1.59441	0.0741528	-0.0113343	-0.25515	0.623682	0.0160165	-0.705841	-1.2979	-0.590651	-0.703378	-0.839349	-0.152957	-1.18985	0.627156	0.530604
ATP6V0CP3
ATP6V0D1	0.336293	0.350241	-0.0292124	-0.605531	0.204318	-0.0845912	0.897765	1.47165	0.446033	-0.451854	-0.0244182	0.170121	0.00738421	0.225513	0.839599
ATP6V0D1-DT
ATP6V0D2	0.0355558	-3.00842	-1.30039	0.462358	-1.44048	0.403647	0.0546368	-0.427719	-0.461644	-0.872415	-2.89087	1.33974	0.292252	0.255333
ATP6V0E1	0.433088	1.35418	-0.407316	0.197654	2.24533	-0.19606	-0.512532	-0.188598	1.48881	0.288718	2.16056	-0.0122088	0.702298	0.754951	0.396833	-0.606165	0.134436	0.252558	-0.000503601	-2.63876	-0.334414	-0.00285056	-2.22864	-0.755923	-0.28692	-0.811567	-0.166611	-2.99064	-0.138831	-0.290712	-0.624298	-0.713845	-1.01458	-1.41543	-0.837573	-1.81153	-0.942891	-0.378347	-1.25677	-1.0894	-1.17924	-1.02631	-0.359862	-1.01914	-0.844154	-1.1332	-1.24518	-0.444342	-2.02424
ATP6V0E2	-0.078731	-0.402011	0.157072	-0.118306	-0.050617	-0.0565343	-0.702454	-0.888076	-0.059092	-0.32576	-0.744898	0.354311	0.654191	0.203775	0.242324
ATP6V0E2-AS1														0.315223	0.194123
ATP6V1A	-0.709504	0.407088	-0.0558927	-0.00463817	-0.222091	0.153404	-0.261782	0.705703	1.44683	0.607266	0.466435	1.5677	0.593851	-0.420095	-0.139476
ATP6V1B1		0.327542		-0.0759397	-0.0669605	-0.0699139	0.0264594	0.287024	0.784346	0.369339	-0.395825	-0.201856	-1.03272	0.273082
ATP6V1B1-AS1														0.225513
ATP6V1B2	0.0812173	1.16529	-0.309932	1.00692	0.88275	0.386126	-0.506838	-1.42128	0.00403192	0.241562	0.802919	0.233576	0.385429		-0.0121985	-0.0821182	0.0652553	-1.63968	0.241466	-0.869581	-0.101596	0.0994562	0.0319391	-0.496279	-0.272805	-1.50554	0.0901019	-1.64297	-0.380167	-1.54465	-0.465712	-0.239239	0.0998827	-0.536775	-0.156711	-0.189332	-0.0649945	-1.23899	-0.905641	-0.285069	0.0559068	0.631469	-0.670495	-0.936207	-0.569251	-0.426521	-0.188104	-0.294779	-0.812771
ATP6V1C1	0.0673943	1.16307	0.834927	-0.111348	0.516993	-0.0962907	0.748756	1.0698	0.509654	0.827637	1.86532	0.343273	0.0452714	0.445137	0.475261
ATP6V1C2	0.255034	1.05565					-0.841086	-0.674063	-0.61222	-0.45181	0.233488	0.604517	-0.0272549	-0.33165	0.0300609
ATP6V1D	0.209947	0.481163	0.148304	0.745089	0.159927	0.0913723	1.04863	0.795567	0.608576	0.437355	0.516593	0.178142	0.384139	0.0279989	-0.174614	-0.156635	0.341362	0.0422773	0.157122	-0.389415	-0.191425	0.740871	-0.171768	-0.327498	-0.338359	-0.851987	0.0627066	-0.118272	0.0405561	-0.797412	-0.27795	0.233249	-0.340035	-1.05597	-0.278616	-0.341582	-0.0174937	-0.0298663	-0.2999	-0.481059	-0.0276348	0.0300816	-0.0959012	-0.508322	-0.270911	-0.212044	-1.1077	-0.307711	-0.808019
ATP6V1E1	1.12817	0.426585	-0.13523	0.319207	0.809174	0.174987	0.552471	0.0127764	-0.0349783	0.249149	0.561981	0.108473	-0.134884	-1.09636	-0.708817
ATP6V1E2							-0.368239	-0.308599	-0.291288	1.03221	-0.0161903	-0.0708071	-0.22455	0.0836465
ATP6V1F	0.118246	0.124295	-0.469879	0.389421	0.753989	0.0330747	-0.623824	0.492534	0.803712	0.317936	0.111954	-0.462961	-0.33866	0.0435866	0.361657	0.786275	1.01771	0.649562	2.74427	-0.887747	-0.124584	0.273665	0.00428281	-0.760775	-0.230745	-0.647867	0.140569	-0.63856	0.603553	-0.385992	-0.0797461	-0.738657	-0.985516	-1.18694	-0.181947	-0.335363	0.267908	-0.368871	-0.76686	-0.359135	0.895103	0.321836	-0.0990297	0.0306219	-0.443205	-0.269848	-0.523317	0.76687	-0.69883
ATP6V1FNB							0.0788713	0.0575882		0.0717787	-0.043686	0.0155862	-0.113168	-1.00492	-0.41249
ATP6V1G1	0.16087	0.365889	-0.0809351	-0.165777	-0.23519	0.156074	-0.272519	0.0996885	0.304216	-0.279016	0.000294885	-0.528832	-0.877625	-0.156975	-0.670241
ATP6V1G2	-0.224696	-0.12749	-0.372112	-1.03335	-0.856073	-0.244958	-0.792646	-0.542076	-0.202608	-0.0943424	-0.0367143	0.0382819	0.209378
ATP6V1G2-DDX39B
ATP6V1G3			0.0732346							0.603007	1.38127	0.276066	0.394201
ATP6V1H	-0.162817	0.567609	-0.392037	-1.10489	-0.538271	0.0198594	0.208084	0.504581	0.285555	-0.685051	0.466974	-3.05169e-06	0.2309	0.230107	0.0509747
ATP7A	-1.95482	-0.341481	-0.546638	-0.440267	-0.207451	-0.28029	-1.91311	-0.544682	-1.6213	-0.580398	-0.389058	-0.0769779	-0.181349	-0.681841	-0.691838
ATP7B	-1.52484	-0.630144	-0.81192	-1.36754	-0.868068	0.151232	-0.0906242	-0.360909	-1.18315	0.0297432	-0.265432	0.599331	0.091468	0.297534	1.08405
ATP8A1	0.709225	0.0684836	-0.122304	0.182984	0.194565	-0.0498934	0.341463	0.261611	0.0491243	-0.500211	-0.633523	0.0478873	0.464316	0.996359	0.0509747
ATP8A2	-0.332029	0.475941	-0.0133202	0.424594	0.505906	-0.124309	0.273933	-0.00603284	0.00322215	0.146438	-0.0387773	-0.0560017	-0.314133	0.0435866
ATP8B1	-1.31139	-2.36516	-0.871726	-0.307787	-1.73547	-0.0191676	-0.105993	0.105563	-0.444096	0.112449	-0.985693	0.121666	0.0415629	0.0248222	-0.0379924
ATP8B2	0.292143	0.406937	0.721102	0.799682	0.563516	-0.0965859	0.093446	0.176542	-0.158964	0.027109	0.287561	-0.429879	-0.0738239	0.504897
ATP8B3							0.0627784			0.0212175	-0.0901336	-0.176724	-0.19917		-0.123442
ATP8B4	-0.231878	-1.67978	-0.662024	-0.757074	-2.97929	-0.470115	-0.0558073	-0.476972	-0.171796	0.659934	-0.0541306	-0.607666	0.229108	0.101386	0.33329
ATP8B5P
ATP9A	0.756815	7.53219	1.77654	1.09964	1.5609	0.015414	0.546682	2.30559	9.31076	1.34284	3.0582	0.620016	1.00485	-1.17531	-0.141046
ATP9B	0.419436	3.47927	0.897754	-0.721771	-0.312491	-0.0135972	0.0208565	0.498973	0.655123	0.246068	0.877009	0.286219	0.630651	0.496109	0.281644
ATPAF1	0.00302056	-0.0347883	0.103345	-0.158937	-0.830543	-0.771284	0.290085	0.00769936	0.89931	0.0186578	0.0353277	-0.574283	-0.282548		0.303679
ATPAF2	0.133827	0.580798	0.213612	-0.772626	-0.316548	-0.264917	0.449429	0.151199	2.28126	0.392867	1.09282	-0.781231	-0.219176	0.723055	0.609814
ATPSCKMT	-0.776798	0.0996268	0.0131325	-0.0531292	1.00059	0.0923656	0.308286	0.130438	0.645755	1.20589	1.06909	1.1637	1.28133	0.0435866
ATR	-0.217549	1.32445	-0.121344	0.184677	2.95599	0.440052	0.277193	0.114705	1.18445	0.0149913	0.947489	0.139923	0.106334	0.00691622	0.0799692
ATRAID	-0.228452	-0.293675	-0.249872	-0.569019	0.331108	0.126481	0.79362	1.21373	0.918856	-0.965157	-0.16328	-0.500349	-0.280382	-0.442022	-0.24331	0.0832218	0.00359702	0.708172	1.01486	-0.228036	0.0920473	0.209083	0.331263	0.147426	-0.244792	-0.0775475	-0.905628	-0.204718	-0.0396962	1.04058	0.00756912	-0.0515906	-0.46528	-0.489635	-0.0630514	-0.566907	-0.0483071	-0.479851	-0.243456	-0.0471678	-0.213289	-0.000870392	-0.0405625	0.0423602	-0.275902	-0.403647	-1.55807	0.182556	-0.72538
ATRIP	0.613829	-0.0232365	-0.0881755	-0.00730885	-0.12795	0.0538475	0.0544023	-0.192803	-0.254538	-0.086702	-0.388052	0.0126945	-0.155809	0.347581	0.222019
ATRIP-TREX1
ATRN	-0.5225	5.37442	1.03477	-2.18214	0.169554	-0.127549	-0.0806447	0.656374	1.22387	-0.0930532	1.71372	-2.97793	-1.61583	0.442619	0.299253
ATRNL1	-0.890903	0.745984	-0.359455	-0.218978	0.916933	-0.210058	0.216699	-0.591095	-0.985388	0.148531	1.02488	-0.110217	0.21329	0.511988	0.173924
ATRX	-1.68937	-0.848425	-1.81318	0.386928	0.00693732	0.889789	0.0526432	-0.573255	-0.826975	-0.350222	-0.815848	-0.330181	-0.361679	-0.034718	0.262552
ATXN1	-0.832225	0.140859	-0.25247	-0.170659	-0.356968	-0.589867	0.271593	0.611467	-0.158398	-0.177644	-0.409603	-1.69198	-0.696414	0.143588	-0.532826
ATXN1-AS1														0.0483272	0.091842
ATXN10	0.205426	5.55924	1.12357	0.0101561	0.359401	0.140569	0.0441272	0.159856	4.11317	1.29743	3.2212	0.563933	1.00654	0.770578
ATXN1L	-1.17349	-1.63921	-0.355983	-0.896111	-1.12295	-0.629097	-0.0196478	-0.109374	0.469596	-0.324294	-0.242797	0.00204948	-0.323385	1.04259	1.05554
ATXN2	-1.07612	-0.37843	-0.0384941	0.403488	0.0480119	2.06708	-0.243758	-0.566803	-0.470866	0.633724	-0.567387	1.52294	0.324319	0.0706858	0.179403
ATXN2-AS														0.150213	0.0509747
ATXN2L	-0.0822584	-1.23985	-0.00235494	0.149279	0.00726457	0.292937	-0.619122	-0.236415	-0.494639	-0.454098	-1.37816	-0.109196	-0.242432	-0.0804915	-0.357982
ATXN3	-0.70955	-0.2246	-0.381855	0.0436146	-0.514924	0.00559906	1.34497	1.45875	0.058389	0.205672	0.974802	-0.279211	0.271452	0.396506	1.03512
ATXN3L
ATXN7	-0.538154	-1.26541	0.23898	-1.96235	-0.948383	-0.558447	0.130284	0.208506	-0.192262	-0.398866	-1.52	-0.572812	-0.563825	0.283436	0.186699
ATXN7L1	-0.279002	-0.313069	0.0966961	0.49015	1.58499	-0.366545	0.101177	0.00382692	-0.330188	1.3707	-0.0435076	2.80956	1.82279	0.181625	0.167431
ATXN7L2	0.0250159	-0.168019	-0.119348	0.36444	-0.29374	0.924383	-0.356876	-0.132893	-0.268833	-0.278643	-0.0402186	0.307956	-0.0443719	1.07369	1.57175
ATXN7L3	-0.320967	-2.62556	-0.855464	-0.295809	-0.536671	-0.141327	0.49281	-0.0833243	-0.589667	-0.428577	-0.915214	0.257906	0.273108	0.30736	0.0928532
ATXN7L3-AS1														0.866979	0.43173
ATXN7L3B	-0.837006	-4.63802	-0.643072	0.029602	-0.0943444	0.261288	-0.0405022	-0.000153405	-1.57292	-0.0381448	-0.806736	0.11054	-0.295225	0.101386
ATXN8OS															0.253276
AUH	-0.121354	0.408536	-0.214427	0.124326	2.67269	0.512784	0.223529	0.0816884	-0.0990359	0.96651	0.474984	0.169603	0.240484
AUNIP	0.510083	0.0966686	0.178213	-0.443405	0.0164558	0.0223159	0.84101	0.125815	1.68269	0.0225731	0.999358	0.427124	0.192839	-0.00926732	0.0794616
AUP1	1.14804	0.392855	-0.015126	-0.274096	1.36936	0.126812	-0.400217	-0.0425835	-0.217102	1.06025	0.396794	0.0899239	0.0265365	0.617989	0.237038
AURKA	-0.123794	-0.397543	-0.48983	0.299376	-1.57242	-0.675374	-0.104531	0.277262	0.0300403	-0.283703	-0.335595	0.00458135	-0.158579	0.855764	1.20002	-0.312805	-0.0691506	0.160981	0.3789	0.188614	-0.0417481	0.0124997	-0.440561	-0.384674	0.104098	-0.391543	0.0656237	-0.644189	0.563876	0.0479864	-0.12003	-1.20893	-0.228644	-0.715902	0.038033	-0.454493	-0.067022	0.460185	0.500908	-0.0528375	-1.29043	-0.790493	0.783324	-0.51411	0.306479	0.351726	-0.830525	0.349455	-0.165499
AURKAIP1	0.488286	0.0648965	-0.239592	-0.5426	0.649488	-0.0809935	-0.109868	0.124532	0.146938	1.36058	0.925411	0.247115	0.110955	0.876471	0.164393
AURKAP1														-0.50604	-0.513148
AURKB	0.35152	0.0598914	-0.0222156	0.459148	-0.110044	-0.235778	-0.581804	0.157702	1.24028	0.556727	-0.170416	0.209277	-1.65796		0.248809	-0.319064	-0.637526	-0.0533379	-0.125901	-0.0766156	0.0620017	0.12004	-0.147628	0.278404	0.0429951	-0.681909	0.0273797	-0.154327	0.170388	0.13255	-0.733133	-0.310179	-0.281742	-0.1538	0.397168	-0.26878	0.0725476	0.221733	0.422717	-0.615149	-0.66434	0.180441	0.465459	0.0291531	-0.0294425	0.11421	-0.32595	-0.105102	-0.0309835
AURKC	-0.170427	-0.00344543	-0.173305	-0.180989	0.0590477	-0.171257	0.340338	0.378216	0.120147	0.087859	-0.364536	0.750557	-0.640811
AUTS2	-0.21546	0.131952	0.259129	1.46598	-0.109499	-0.440487	0.475031	-0.111161	0.089073	-0.138676	0.342698	-0.17666	-0.658114	-0.307798
AVEN	0.038517	-0.0874892	-0.130814	-0.00750662	-0.0180571	-0.112517	-0.0483582	-0.0175575	-0.93099	0.0695973	0.390173	-0.31328	0.0616149	1.39919	0.116592
AVIL	-0.391585	-0.171951	-0.998	-0.456446	0.317055	0.633917	0.0210881	0.925577	-0.0241889	-0.268596	-0.516876	0.0202674	0.0601944	0.0906125	0.598364
AVL9	-0.691945	0.132234	0.0856067	0.39426	1.4229	0.486282	-0.241086	-0.0526634	-1.01137	-0.0219814	0.442816	-0.421234	-0.225638	-0.308628	-0.0548414
AVP							0.043293	-0.277562	0.0540679	0.0801345	-0.0368781	-0.0590685	-0.260226					-0.249004				-0.233718			-0.111691	-0.173843	0.539573		-0.169296	-0.206703		-0.0249032	-0.0337567	-0.0155963	-0.0154411	-0.0266772	-0.0370642	-0.0456733	-0.0147308	-0.00290923	-0.0207385	-0.0205197	0.071089	-0.0304836	-0.0219475	-0.0339652	-0.0388364	-0.0269152	0.0108425
AVPI1	0.650213	2.37612	0.0540194	-0.859537	0.849704	0.342752	-1.09733	0.158344	0.0624838	0.0757457	1.25171	-0.190818	-0.183079	0.579712	1.25525
AVPR1A	-3.26197	-8.2627	-1.46695	-3.89518	-11.6067	-0.763381	-0.206932	-0.67252	-1.87638	-1.45714	-2.95242	-2.69018	-3.58851	0.225513	0.117037
AVPR1B							-0.220084	-0.165218	-0.78769	-0.758218	-0.75916	-1.65622	-0.565529		0.421301
AVPR2				0.263658			-0.191956	-0.055779	-0.131001	-0.107171	-0.97986	-1.50227	-0.186146	2.11332	1.07748
AWAT1							0.0264592	0.776304		-0.105088	-0.510314	-0.578297	-1.10339	-0.285627	-0.48045
AWAT2	0.195773	-0.515255	-0.00298479	-0.49552	-0.538452	-0.932577	-0.306851	-0.365822	-0.800747	1.32303	0.696199	1.29152	-0.104625	0.117356
AXDND1	0.163272	0.173666	0.161692	-0.0800783	0.425877	0.25076	-0.937856	0.29389	-0.192778	-0.0206835	-0.45578	-0.548215	-1.55418	0.101386	0.253276
AXIN1	-0.561492	-2.1281	-1.09807	0.0953863	-0.0736799	-0.163818	-0.299804	-0.0790273	-0.299749	-1.73597	-0.760424	-0.770648	-0.856883	0.315223		0.172295	0.148759	0.273827	0.258075	-0.669317	0.0535253	-0.215322	0.358422	-0.122244	0.113651	-0.0490765	0.244683	0.381862	-0.105577	0.195197	0.0556695	-0.133397	0.302337	-0.0769004	-0.394288	0.171324	-0.287539	-0.180488	-0.248164	0.287537	-0.017112	-0.18013	-0.0738358	0.119106	-0.833707	-0.0361968	-0.126614	0.00510149	0.00692639
AXIN2	1.02145	-0.511103	-0.0767716	0.223856	-0.181959	-0.186813	-2.8419	-3.61455	-2.2865	0.230668	0.457341	-0.236235	-0.609229	0.613422	0.599551
AXL	0.864639	-0.420763	-0.337201	0.575524	-0.15471	-0.424381	-0.453858	-0.0567792	0.826171	-0.459596	-0.682821	1.23827	0.774574	0.39485	0.960526
AZGP1	-0.529165	-3.80652	-1.12191	-0.105946	0.718387	0.244755	-0.434655	-0.499975	-4.7525	-0.0161815	-0.312114	-0.402264	-0.383493		0.0949805
AZGP1P1
AZI2	-1.29768	-0.277937	-0.873439	0.457561	0.158696	0.311429	-0.890764	-0.95519	-0.703418	-0.45148	-0.153829	-0.699224	-0.384017	0.276043	0.746721
AZIN1	-0.387111	-0.190949	0.0544762	-0.293907	0.505487	0.223217	0.329206	-0.0428479	-1.61175	0.318434	0.642701	0.0181185	0.178176	-0.345718	-0.0478327
AZIN2	0.688929	0.26257	0.280869	0.590802	0.469472	0.564583	-0.48747	-0.258428	-0.354066					0.347657	0.435101
AZU1
B2M	-0.195208	-4.75659	-1.93964	-0.0837794	-0.93933	0.203825	-0.0217303	0.733423	-0.447195	-0.301463	-1.44867	0.254362	0.0212412			-1.62187	-2.42612	-2.05516	-1.37058	-0.816668	-0.61318	-0.447952	-0.811958	-0.302075	-0.563186	4.82021	0.590079	-1.28542	-2.00257	-5.13765	-2.5756	0.416805	-0.111575	0.170768	0.0504949	-0.910332	-1.30129	0.209481	0.808104	-0.29776	-2.27899	-0.0832057	-0.0198746	-0.923011	-0.506645	-0.35121	-0.78322	1.27633	-2.0629
B3GALNT1	-0.478661	-0.20348	-1.22777	-0.108495	-1.23215	-1.5366	-0.054986	0.708172	-0.049958	0.776082	0.129955	0.236513	0.508075	0.507953	0.132386
B3GALNT2	-0.54091	-0.245106	0.0527965	-0.609598	-0.135672	0.00197875	0.462663	0.167786	-1.71192	-0.246383	-0.315303	0.37264	0.039206
B3GALT1	-1.77381	-4.12234	-2.25968	0.543469	2.23669	0.679672	-0.313915	-0.447483	-1.25255	-0.403579	-2.53102	0.555588	0.329202	0.164616	0.421301
B3GALT1-AS1															0.00612623
B3GALT2							-0.614921	-0.211389	-0.741116	0.104258	-0.161621	-0.832099	-0.758789	0.236313	0.041309
B3GALT4	0.639634	0.161386	-0.0664569	0.29821	0.0205885	-0.773736	-0.209713	0.0553131	-0.730198	0.166796	0.471916	-0.38833	-0.529547
B3GALT5	-0.701144	0.000983565	-0.86753	0.371254	-0.170286	-0.176702	-0.209574	-0.349302	0.112928	-0.362126	0.252432	0.221474	0.426346	-0.118942	-0.684329
B3GALT5-AS1														0.0435866
B3GALT6	0.209075	0.0950671	0.0620936	0.0410998	-0.138101	-0.221781	-0.491203	-0.727468	-0.320741	0.58459	0.131471	0.448912	0.276856	0.885728	0.940171	0.236358	2.64652	1.09352	0.790983	0.047749	0.017226	0.608658	0.118475	0.825895	0.0925065	-0.544704	-0.0194887	0.100968	1.22079	1.02189	0.335387	-0.306446	-0.156101	-0.0595005	-0.0861237	-0.0256229	0.214208	0.0471385	-0.278418	-0.40468	0.0698	0.202622	-1.37775	0.195693	-0.154844	-0.594481	-0.64631	0.0891666	-0.483872
B3GALT9							-0.364276	0.0858427	-0.340959					0.149084	0.455883
B3GAT1				-0.0759397	-0.0669605	-0.0699139	0.0235476	-0.211343	0.0372327	-0.938393	0.152208	0.0169405	-0.445464	-0.207303	-0.0658034
B3GAT1-DT
B3GAT2							0.124677	-0.144698	-0.0808012	0.03904	0.421575	0.467016	0.0910086	0.0220765	0.127724
B3GAT3	-0.129227	-0.132059	0.316329	-0.77028	-1.70425	-0.295944	-0.0649806	-0.111151	0.159064	-0.407015	-0.209111	-0.646203	-0.66878	0.120212	-0.235034
B3GLCT	0.169558	-0.487051	-0.283875	-0.567324	-0.0499826	-0.17361	0.486986	0.194489	0.142318	-0.751372	-1.42851	0.181094	0.505701	0.101386
B3GNT2	0.0958148	1.73654	0.0396819	0.050871	-0.0781571	-0.294385	0.737967	-0.342202	-1.929	0.383133	-0.039724	0.590764	0.190849	0.150213		-0.428222	-0.29231	-1.48152	-1.45469	-0.180291	-0.553434	-0.367768	0.339173	0.0176975	0.151935	-2.52836	1.25289	-0.00336868	0.0835108	0.021304	0.0653744	0.381347	0.0452413	0.213375	-0.6118	-0.58578	0.0260864	-0.0709587	-0.272591	-0.100903	-0.146194	0.03494	-0.811716	-0.274602	-0.690193	0.248694	-0.798997	0.0680778	-0.0692626
B3GNT3	0.148014	0.216874	0.304799	-0.0903065	-0.472524	-0.538839	-0.088798	0.106276	-0.168196	0.847206	0.25543	1.87814	1.22725
B3GNT4				0.231173			-0.197847	0.403658	0.276674					-0.0508844	-0.0359436
B3GNT5	0.816678	1.32068	1.24666	0.605725	0.614565	0.144144	0.0872951	0.317857	-0.137291	-0.248635	-0.548648	0.487313	0.0650924	-0.0732341	-0.127207
B3GNT6	0.144811	0.150574	0.0700768	0.173167	-0.161864	0.607346	0.480783	0.430601	0	-0.620112	-0.693202	0.497439	-0.242031	-1.18551	-1.07327
B3GNT7	-0.205766	-0.450604	-0.513694	0.08752	-1.24241	-0.290288	-0.49175	-0.0814645	-0.33311	0.0330747	-0.0723554	-0.916042	-0.342802	0.160278
B3GNT8	0.845275	0.397825	0.499462	-0.255014	-0.255391	-0.296023	-0.110534	-0.432067	-0.410099	-0.599206	-0.373655	-0.325572	-0.0350848	-0.0449459	-0.142812
B3GNT9	0.2686	0.0331456	0.24707	1.22035	-0.631793	1.12123	-0.164174	0.282959	-0.169859	-0.406606	-0.394544	-0.132262	-0.210358	0.285961	0.257047
B3GNTL1	0.47629	-0.131043	-0.679551	0.326227	0.0492767	0.401606	-0.612493	-0.14376	0.0314856	0.329801	-0.131788	0.180751	0.42079	0.0836465	0.411357
B4GALNT1	0.0812843	-3.93863	-1.37149	-0.288543	-0.722924	0.493254	1.08428	0.396472	-0.210486	0.12648	-1.58384	1.25656	-0.0459011	0.332678	0.998647
B4GALNT2				0.367904	0.0864565		0.355238	-0.0203836	-0.098264	-0.385822	1.09966	0.180337	0.667925	-0.345982	-0.511606
B4GALNT3	1.71929	0.248212	-0.166231	1.10419	2.38035	0.179788	0.196889	0.275672	-0.201996	0.843949	-0.0252263	1.60618	0.887272	-0.166362	-0.443754
B4GALNT4	0.99685	0.188729	0.971065	-0.133673	0.294711	0.159984	0.0627784	0.0682314	0.422191	0.872552	0.744764	-0.236	-0.387698	0.806515	0.270645
B4GALT1	-0.371851	0.221229	0.569254	-0.448768	0.371731	-0.203249	1.45726	0.315969	-0.0134509	0.350908	-1.20744	0.922309	-0.0150083	-0.242658	-0.122295	-0.0137489	-0.0785392	-0.220213	0.186324	-0.0086552	-0.223361	-0.00233234	0.182723	0.537742	0.237506	-0.331505	0.488998	0.109716	-0.16777	0.577392	-0.00769736	0.628763	0.599774	-0.524145	0.444742	-0.819251	-0.10422	-0.418756	0.0556757	-0.676	0.213397	0.548669	-0.718014	-0.592908	-0.374849	-0.149392	0.150873	-0.0683651	0.786918
B4GALT1-AS1														-0.457414	-0.890648
B4GALT2	0.255409	-0.103494	-0.0945653	-0.175418	0.29749	0.221132	0.0893852	-0.434747	0.472389	-0.379938	-0.713447	0.342327	0.071576			-0.116501	-0.266257	0.0927835	0.14849	0.200323	-0.59165	0.261105	0.0326539	0.0128508	-0.0564753	0.39919		-0.0250832	0.0202128	0.123692	0.282788	-0.393858	-0.907753	0.108055	0.193309	-1.78128	-1.9014	-0.230317	-1.18963	0.330262	-0.099491	0.329792	-0.117407	-1.5167	-0.122941	-0.488123	0.238625	-0.537712	-0.577595
B4GALT3	0.0704662	0.865761	0.615316	-0.0977574	-0.0326609	-0.132819	0.197798	-0.0859363	-0.454776	-0.0415369	-0.45508	1.03381	1.09045	0.29377	0.177369
B4GALT4	-0.245502	0.530536	0.709364	0.607571	-0.344407	-0.130061	0.00134031	0.419487	1.19048	0.377068	0.145815	0.673196	0.178139	0.117356
B4GALT4-AS1														0.300732	1.89977
B4GALT5	0.684435	1.11575	2.05601	0.419048	0.558905	0.738162	1.23318	-0.339992	0.814618	0.884516	0.0293922	1.85102	1.65598	0.315223		-0.0729924	0.290582	0.0677	0.0874698	-0.0597178	-0.00633617	0.392824	0.0707077	-0.0892081	0.334677	0.573155	0.0705656	0.232169	0.813374	0.78841	1.17377	-0.128504	0.166544	0.338826	-0.380746	1.18675	-0.251362	0.129191	-0.292342	-0.0896153	-0.524801	0.484099	-0.795341	-0.355438	-0.564231	-0.546832	-0.13586	-0.127547	-1.19535
B4GALT6	-0.0625951	-0.0701305	0.0603337	0.547954	-0.413804	-0.610535	-0.194399	-0.455797	-0.377713	-0.644053	-0.223244	0.0397335	1.14666	0.517154	0.495985
B4GALT7	0.170577	-0.442975	-0.0581654	-0.101015	0.600245	0.0614466	0.046605	0.668698	-0.018968	0.144738	-0.301202	-1.13763	-0.728347	-0.930529	-0.650386
B4GAT1	-0.563217	-1.17272	-0.403724	-0.288667	-1.00786	-0.351139	0.00329661	0.392254	-0.42518						0.612628	-0.611071	-0.120804	-0.366021	-0.137076	-0.12168	-0.0311815	-0.0132126	-0.0401193	-0.136434	-0.738124	-0.368391	0.0082087	-2.27035	0.0771752	-1.48816	-1.15773	-0.4112	0.0337609	0.0659459	-0.671492	-0.811542	-0.552328	-1.24419	-1.02319	-0.118596	-0.893442	-1.05556	-0.575498	-0.366117	-0.258204	-0.655919	-1.194	-0.219132	0.118685
B9D1	0.644866	0.95699	1.00141	-0.650097	-0.752514	-0.244189	0.00151998	-0.0333156	0.149497	1.04518	0.130945	-0.0932367	-0.239989	0.103682	0.0311458
B9D2	0.106815	0.17301	0.351223	-0.322249	-0.668143	-0.750685	0.110769	-0.0840482	0.302433	-1.09246	0.000952671	0.0894151	-0.235172	-0.0865361	-0.108486
BAALC	-0.0776325	-0.0745254	0.285966	0.994499	0.25875	0.377357		0.0682314		-0.715822	-1.05114	0.194893	-1.50319	0.0204581	0.0952602
BAALC-AS1														1.64405	1.7491
BAALC-AS2														-0.0660145	0.207153
BAAT	-1.64725	-4.61702	-1.37253	-0.562538	-0.125085	0.0669323	1.4697	0.679188	-3.954	-0.477075	-1.33625	-0.0285202	0.00881689			-0.0925634	-0.651307	-16.691	-24.0382	-0.82378	-0.593151	-2.07468	-0.678525	0.0523115	0.0182042	-0.0726943	-0.357199	0.237571	-0.216816	-0.310673	-1.46071	-0.430589	1.35706	1.51908	-0.696604	2.11266	-1.71097	-0.692797	-0.0363714	0.403714	-0.0300606	0.491004	-1.23664	-1.67634	-0.330679	-1.20677	1.33476	-2.72865	-1.95759
BABAM1	0.0296092	-0.0856364	-0.297679	-0.531317	0.382824	-0.0752625	0.0920569	0.634285	-0.622649	1.30407	-0.0934296	1.98636	1.03611
BABAM2	0.308324	-0.12408	-0.0703525	0.00768644	0.384868	0.568814	-0.18322	-1.4117	0.0115331	1.38572	0.890163	3.73503	2.3296	0.263115	1.05664
BABAM2-AS1														-0.00876104	-0.0414298
BACE1	-1.45464	4.03274	5.73501	-0.506225	-2.11976	-0.0280053	-0.121253	0.241622	0.43771	0.425491	0.191175	-0.156414	0.151903	0.137156	0.0484152
BACE1-AS														0.83353	0.35619
BACE2	2.42189	-0.266497	0.0151863	0.5025	-0.121152	-0.558041	-3.96628	-4.24663	-2.94788	0.440659	-0.46146	1.24623	0.783373		0.0509747	-0.623846	0.555412	1.02647	0.0183051	-0.179165	-0.135232	0.485626	-0.0649286	0.468229	-0.208328	0.299294	-0.325163	-2.40015	0.472515	0.288256	-0.0204639	0.436776	0.924182	0.271886	0.505276	0.402925	-0.0494646	-0.0691812	0.48198	0.69569	0.169366	1.68115	0.356406	0.430612	0.102984	0.118185	0.399327	-0.422057	-0.265129
BACH1	-0.255338	0.712203	0.102458	0.0119206	1.61609	0.364835	0.762219	1.26895	-0.153377	0.217484	0.487252	0.341653	0.469492	-0.137301	-0.114453
BACH1-IT2
BACH1-IT3
BACH2	-0.78198	0.995417	1.38668	-1.25217	0.214207	-1.30445	-0.786083	-0.229903	0.575655	-0.00429021	0.0758459	0.199838	0.969372	0.662739	1.43624
BAD	-0.0222344	-0.176161	-0.0404411	-0.081102	-0.00903344	-0.171096	0.0796713	-0.49728	0.867995	-0.650495	-1.33338	-0.354179	-0.836812		-0.676954	-0.294899	0.235358	-1.58423	-0.825577	0.130434	0.0531629	0.178632	0.52276	-0.02989	-0.529846	0.513005	-0.464122	-0.0603504	0.147562	0.388053	-0.0462019	-1.11859	0.62303	-0.23964	-0.015756	0.123436	-0.641319	-0.579318	-0.284999	1.02612	-0.00143511	-0.33946	0.150621	-0.142495	0.325172	-0.591802	0.565894	0.106972	-0.063742
BAG1	0.0803382	-0.615652	-0.244794	0.00693658	0.213997	-0.146883	-0.301424	0.429723	0.335504	0.0756811	0.131146	-1.00031	-0.288883	0.434387	0.194123
BAG2	0.196298	-0.124803	0.695777	-0.635556	-1.61137	-0.212277	0.0130089	0.0502945	0.545489	-0.0978317	-0.0995677	0.164122	0.0434369	0.679471	0.827391
BAG3	0.116349	1.65858	0.791953	-1.60691	-0.457709	-0.110121	-0.119451	-0.208794	-0.0717984	0.0137848	-0.772466	0.624742	0.282353	0.340141	0.424194	0.739155	0.328722	1.4846	3.92441	0.883227	0.0274028	-0.470885	0.0355496	-0.10606	-0.089731	-1.1779	1.02297	0.570505	0.588844	0.128005	1.53898	-0.629292	0.145614	0.380632	-0.0147725	1.80166	-0.0569449	0.114814	-0.323663	0.151084	-0.257647	1.31995	-1.11246	-0.0192451	-0.47344	-0.02951	0.716036	-0.129392	-0.223273
BAG4	0.0158269	3.31633	1.72552	0.149313	0.594676	-0.0654692	0.300582	-0.194217	0.0414072	-0.223543	0.104339	-2.6251	-1.2194	0.362249	2.33548
BAG5	-0.378888	-0.0433076	-0.117396	1.16589	0.4214	0.308752	0.505571	0.193866	-0.361791	-0.527125	-0.460279	-0.104428	0.181779	0.150213
BAG6	0.187498	1.21914	0.0658306	-0.366883	0.0144035	0.267559	0.468271	0.868785	-0.521925	1.68245	0.731987	1.13088	0.0720817
BAGE2														0.0901826	0.0509747
BAGE5
BAHCC1	-0.187684	-1.34987	-0.58563	-0.436751	0.0539534	0.0181521	-0.829469	-0.976461	-1.17431	0.852048	0.0962196	0.290436	0.0489874	1.49008	0.161221
BAHD1	-0.293973	-1.64213	0.00405213	2.31611	0.382925	0.937426	0.436855	-0.0304503	-0.0845238	-0.115995	0.0675287	-0.517975	-0.158508	0.819639	0.202655
BAIAP2	-1.58342	-6.2921	-1.31361	-0.194477	-3.03836	2.00895	0.162724	0.441571	-0.287184	-0.364672	-1.92962	-0.842226	-0.683944	0.828417	0.164393
BAIAP2-DT															0.248809
BAIAP2L1	0.823496	7.81379	2.58506	-0.37585	-0.640953	0.252264	0.126755	0.798371	1.64621	0.983828	2.08903	0.186358	0.596414	0.283693	0.370888
BAIAP2L2	0.163272	0.372932	0.160855	0.186498	1.08839	0.300101	0.0264592			-0.0796491	-0.18968	0.0114272	-0.0528918	0.653989
BAIAP3	-0.177941	0.0681797	-0.515086	0.971397	0.741168	0.122931	-0.102711	0.00358707	0.422336	-0.742961	-0.327694	-0.251333	0.0106655	-0.0889433	-0.12678
BAK1	1.27442	0.716107	0.143832	2.0333	0.583018	-0.0770012	-0.554392	-0.169566	0.0276866	1.10585	1.95233	-0.172227	0.939218		0.126157	-0.290377	-0.321795	0.143226	-0.0362248	0.238795	-2.41084	0.0100467	-0.0337464	-0.40454	-0.247583	-0.178699	-0.323424	-0.158653	0.231736	0.246275		-0.148984	0.513556	0.192196	0.122583	0.232795	0.0259462	-1.14361	0.568322	0.0108884	0.240149	-0.947675	0.449425	0.14501	0.293822	0.0653915	0.00924115	-0.213056	-0.006664
BAMBI	0.45704	-0.237979	0.022214	-0.816393	-0.730758	0.0832086	0.897908	1.58406	-0.0374587	0.589644	-0.0756219	0.0870034	-0.620047			1.236	1.11909	8.21323	2.55803	0.0398373	-0.596948	-0.723162	0.482441	0.8926	-0.0253401	0.586285	-0.859669	1.8141	2.77328	2.79744	2.34441	-0.373398	0.945385	-0.0840306	-0.300871	0.304413	-0.00351114	0.0527808	-0.508965	-0.0422164	0.665937	0.801556	-0.37308	-0.129951	-1.20628	-0.480193	0.0636804	-0.437944	-0.76911
BANCR
BANF1	0.470877	0.494068	0.084308	0.376941	1.95612	0.618284	0.509457	-1.19383	3.84975	1.42245	1.22377	1.29542	2.46398	0.199325	0.171544	0.804485	0.209426	-0.0645097	-0.0554811	0.324353	-0.114628	0.425548	0.0666192	0.0356196	0.634472	1.05879	0.0624155	-0.0839806	0.626006	0.644827	0.685937	0.303029	0.293815	-0.212283	-0.0088642	0.23007	-0.0693538	-0.182916	0.163139	0.160313	0.397217	-1.29449	-1.66324	0.420839	-0.0221717	0.62211	-0.116557	-0.0723587	0.245339
BANF2							0.133401	0.241125		-0.50982	-1.19822	-0.648288	-0.502124
BANK1	0.0304901	0.714591	-0.0380345	0.554778	0.626369	-0.512441	-0.219562	-0.102699	-0.262584	-0.162435	-0.0845159	1.89716	1.33959	-0.224048	-0.325822
BANP	-0.069138	1.44894	1.88501	-1.86317	-0.914485	-0.257593	-0.391157	-0.424786	-2.0203	-1.30734	-1.40761	0.113506	-0.266388	0.799412
BAP1	0.443626	0.315141	0.165388	-0.0195824	-0.461785	-0.11411	-0.770323	0.444944	2.25448	0.288278	0.229885	0.977676	0.339677	-0.759172	-0.325055
BARD1	0.0100374	0.0179812	-0.173265	0.0742899	-0.151286	-0.149919	-0.0680067	-0.448168	-0.426303	0.158889	0.187161	0.325878	0.595578	0.206069
BARHL1	0.366566	0.612552	-0.00315342	0.875607	0.316976	-0.354904		0.16512		0.0809988	0.869218	0.410336	0.762845	2.12976	0.262755
BARHL2							0.122612			-0.339377	0.449334	-0.839759	-0.385156	0.255333
BARX1	-0.221127	0.0741206	0.218882	-1.30119	0.0334122	0.270026	-0.41803	-0.355928	-0.338961	-0.665242	0.217862	-0.570816	-0.763788
BARX1-DT
BARX2				-0.0759397	-0.0669605	-0.0699139	-0.0797771	0.221639	-0.0304683	1.52728	0.185929	-1.31268	-0.952473	0.303071	0.777776
BASP1	0.312487	-0.0369105	-0.364626	0.292883	0.0511989	-0.161808	-0.407686	-0.228566	0.479507	-0.239802	-0.771045	0.0182678	0.0131973	0.143971	-0.38396
BASP1-AS1														-0.234847	-0.575937
BASP1P1
BATF	0.480351	0.232277	-0.0330215	0.158689	-0.205841	0.00322954	0.390526	0.0978724	1.59506	-0.82467	-0.940718	-0.412698	-1.02401		0.451429
BATF2	0.171243	0.111997	-0.10154	-0.0376447	0.091374	-0.325728			0.282803	-0.246571	-0.367305	-0.428865	0.0236868
BATF3	0.539055	-0.213812	-0.442719	0.849393	0.469173	-0.3676	0.611196	0.34243	-0.398316	0.617754	-0.230217	-0.011082	0.325146
BAX	0.388432	-0.527486	-0.52731	-0.0116173	-0.0601392	0.106816	-0.457271	0.24284	3.93363	-0.985063	-0.766647	0.819487	0.116707	0.27289	-0.273273	1.6275	1.37198	2.01968	1.11329	0.0755714	0.400432	-0.0949894	-0.359754	0.350449	0.468508	0.357952	-0.163392	0.561375	1.1302	-0.0298149	-0.229211	0.240183	-0.91475	-0.64336	0.00515916	-0.580605	-0.117639	0.163583	-0.557588	-0.704671	-0.295671	-1.05298	1.85997	0.00295179	-0.0476506	0.0398026	-2.49497	0.10451	0.550319
BAZ1A	-0.167483	0.385356	0.315055	0.0340321	-0.370344	-0.292115	0.688517	-1.05792	0.0455922	-1.46522	-0.263643	0.0270067	0.284766	-0.0432763	0.0154165
BAZ1B	-0.437016	0.448958	0.230923	-0.0589363	0.227119	0.0756718	1.13974	1.02233	1.4129	0.155895	0.854755	0.500485	0.244484	0.33579	-0.228166
BAZ2A	-0.173903	-0.354483	0.114027	0.175932	0.32557	1.04514	1.22697	0.10626	0.144272	0.166119	0.247213	0.0697462	0.460559	0.911759	0.588355
BAZ2B	-0.644742	-0.40884	-0.0478074	-0.372444	-0.782057	-0.486917	0.290004	-0.517701	-0.505953	0.127795	-0.270229	-0.0897962	0.25992	0.210999	0.0430841
BBC3	1.52051	0.807443	-0.19754	-0.200456	-0.417528	-0.423815	-0.422872	0.704676	-1.08442	0.08525	0.71727	-0.0770951	0.38328	0.115426	0.0348135	-0.107666	-0.0148042	0.268324	0.179471	-0.0977519	-0.288866	-0.529974	-0.0878134	0.113388	-0.11813	0.76526	0.587531	-0.150067	0.770018	0.287045	0.539655	0.785191	-0.0170966	-0.217703	0.693388	0.959953	0.0625087	0.38363	1.21775	-1.86273	-2.2556	-1.36123	1.28005	1.00105	0.0525219	-0.307862	-0.701518	-0.675254	-0.13385
BBIP1	0.103181	0.296077	0.0992798	-0.0260504	-0.272722	0.032857	0.134346	1.25304	0.0430729	0.567349	0.673222	-0.484316	-0.187866	0.19126	0.305778
BBLN							-0.140086	0.524429	0.0559792	-1.30108	-1.42826	-0.124561	0.138999
BBOF1	-0.0628572	0.549252	0.300841	0.176509	-0.230075	0.132143	0.394802	0.332436	-0.398708	-0.316344	0.0386835	-0.535499	0.00388937	0.0105336	0.138839
BBOX1	0.236495	1.00707	0.0466504	0.123542	0.324882	0.0205503	0.90173	2.12123	-0.0252419	-0.235355	-0.24779	0.339	0.0327727	0.255333	0.190021
BBOX1-AS1														-0.246067	-0.0972978
BBS1	0.327997	-0.399384	0.19785	-0.0641174	-1.26726	-0.517105	-0.211663	-0.289071	0.689448	-0.149672	-0.0778049	0.0623088	0.419139	0.299808	0.164393
BBS10	-0.793866	0.0601681	-0.0893518	-0.163896	-0.198826	0.0235289	0.154476	0.357506	0.525545	0.21817	0.304762	-0.781131	-0.634456		0.161221	0.153595	-0.454774	-0.0964835	-0.00204281	0.642997	0.457336	-0.356195	0.174608	0.807704	0.300394	-0.258003	0.516745	0.246828	0.44747	0.248921	0.0480973	-0.204877	-0.140028	-0.079128	-0.049128	-1.0742	0.185168	0.325796	-0.243756	-0.0783097	-0.116885	-0.0922894	0.0412451	-0.258243	-0.526512	-0.168217	-0.239622	-0.302644	0.0094609
BBS12	1.04912	0.437859	0.824525	0.156499	-0.15986	-0.778371	-0.208258	-0.779189	0.169807	-0.280604	-1.84086	0.205783	0.291989		0.33329
BBS2	-0.467512	-0.159968	-0.0280691	-0.130917	-0.325066	0.113007	0.307033	0.0682314	-0.373465	-0.0651939	-0.150491	0.688497	0.18507	-0.0719395	-0.00866916
BBS4	0.189618	0.264403	0.0109439	0.818193	-0.411259	0.628756	1.05087	-0.075633	-0.396349	1.34595	0.274135	2.37914	2.16835	2.55798	1.9417
BBS5	-0.667508	0.126047	0.12999	0.230889	0.100109	0.0590087	0.299804	0.0315671	0.394471	-0.0104267	0.294693	0.0958318	-0.225668	0.0435866
BBS7	-0.295578	0.152986	-0.458416	0.570978	-0.410573	-0.0830791	-0.0268358	-0.110352	-0.0199481	0.094668	0.728085	1.27975	0.393446
BBS9	-0.38871	-2.16396	-0.0748957	0.138674	-0.266331	0.380541	-0.444645	-0.514817	-0.780114	-0.18861	-0.531164	0.41918	-0.258661	0.191502
BBX	-0.353302	0.0816711	-0.0100942	0.0418443	-0.951913	-0.184962	0.416551	0.722407	0.203203	0.0102743	0.0755239	-0.856017	-0.738301	1.92553	1.21506
BCAM	0.159294	0.829121	0.561343	-0.0406568	-0.417761	0.248924	0.0770352	-0.450376	-0.033934	-0.340308	-0.753818	1.34059	0.844245	0.408789	0.107433
BCAN		0.366163	0.0732346				-0.472152	-0.568648	-0.0154034	-0.90805	-0.371729	-0.174663	-1.2325	0.418754	-0.00567356
BCAN-AS1															0.0509747
BCAP29	0.0419635	0.625975	0.195759	0.267183	0.298403	-0.0733673	-0.117405	-0.473515	-0.258345	1.75714	2.31106	1.76603	1.76073
BCAP31	0.375683	-0.207387	-0.227836	-0.380426	0.370676	0.475383	-0.151426	-0.365368	-0.564728	0.400635	0.978465	0.0760323	0.763361	0.0600991	-0.211427
BCAR1	-0.626659	-1.41851	-0.296784	0.918424	0.956948	0.535587	1.43951	0.188066	-0.590745	-0.449231	-2.31486	1.62369	0.46195
BCAR3	-0.539196	-0.0200574	-0.594718	-0.179221	0.605352	0.993753	0.0239144	0.0535028	-0.184871	2.50974	1.70278	3.2574	1.54964	-0.105254	0.00724517
BCAR3-AS1														0.107241	-0.0464479
BCAR4
BCAS1	-0.483018	-0.912664	-1.17355	0.175251	0.754331	0.168897	-0.59402	-0.450023	-0.41994	-0.107294	-0.151406	-0.0919076	-0.237088	-0.141218	-0.598583
BCAS2	-0.214431	-0.489372	-0.653971	-0.0832111	-0.54832	0.0754924	0.35701	0.989489	0.305203	-0.345902	-0.0144414	-0.271649	-0.0964649			0.188302	0.627004	1.61126	0.32378	0.0820153	-0.401569	-0.0741636	-0.0493325	-0.831125	0.0429395	-0.528889	-0.300812	0.0855018	0.151325	1.16649	0.617145	0.0130079	-0.310781	-0.305113	-0.065236	-0.470526	-0.0663602	-0.0773461	-0.053503	-0.245184	-0.0623514	0.178439	-0.806182	-0.379489	-0.471542	-0.16639	-0.736769	-1.16917	-0.495731
BCAS3	0.133043	0.17544	-0.229879	0.196717	0.500903	0.167242	0.12774	-0.687042	-4.63286	0.0352313	-0.500437	1.09786	0.241095	0.114616	-0.394727
BCAS4														3.36931	1.18705
BCAT1		0.0787287			0.0864565	0.0834142	1.23518	1.21885	1.34874	-0.392283	-0.611591	-0.101658	-0.0747249	0.285974		-0.420809	-0.323496	-1.15794	-0.272057	-0.514329	-0.174307	0.0491972	-0.138042	-0.712606	-0.103603	-1.59853	0.0326255	-0.0295666	0.743001	-1.13394	-0.270879	-0.503375	1.01414	0.0475743	0.759286	1.96448	0.188257	-0.75605	-0.593809	0.0403163	0.874729	1.21444	-0.159726	-0.681142	-0.0259914	-0.47738	0.583171	-0.262148	-0.589141
BCAT2	-0.317471	-2.68872	-1.37936	0.197782	0.512717	1.374	-0.545948	-0.420283	-2.71764	-0.330172	-1.32093	-2.07291	-2.13166	0.417163		0.0278603	0.0612174	0.517409	-0.112361	-0.0250353	-0.434222	-0.856921	0.0248282	-0.438162	0.2378	-0.310659	0.103749	-0.0171688	0.203602	-0.367221	-0.0175565	-0.111791	-0.0356502	-0.531375	-0.532405	-0.426612	0.382367	-0.0693176	-0.168218	-0.826582	-1.01837	-0.449315	-0.252346	-0.561456	-0.448583	-2.35195	-0.141072	-0.691058	-0.477497
BCCIP	-0.215267	-1.17764	-0.311714	-0.39719	-0.0836351	-0.177942	-0.208281	-0.0531142	-0.297223	-0.151149	0.805158	-0.434882	-0.220442	0.0661994	0.237714
BCDIN3D	0.0914981	-0.09527	0.288829	0.0121503	0.0429102	-0.195265	0.114514	-0.0428224	0.498703	0.804245	0.837087	0.926505	0.981951	1.1894	0.369704
BCDIN3D-AS1														-0.0400927	-0.24035
BCHE	-0.0761669	-1.73827	-0.644735	0.169415	-0.308376	0.745674	-0.0626987	0.0934042	-0.636646	-1.22115	-1.46504	-0.27971	-0.407649
BCKDHA	0.462526	3.04962	0.359388	0.0249055	0.818371	0.0944956	-0.0547875	0.321316	0.685702	0.47594	0.70234	-0.279205	-0.254069	2.03762	1.71456
BCKDHB	0.821674	0.494215	0.480823	-0.100456	-0.1522	-0.118426	-0.237067	0.127921	-0.795118	-0.0364017	1.39769	-0.223214	0.407794	0.974131	0.499258
BCKDK	0.213585	1.30347	0.324945	0.671843	-0.39519	-0.0972445	-0.0113677	0.172321	1.70808	0.618671	0.530454	1.11244	1.42138	-0.0116808	-0.216467
BCL10	-0.223905	-0.0367283	-0.76254	-0.0422425	-0.617514	0.218833	-0.338293	0.172598	0.601524	-0.00270318	0.645794	0.796167	0.600087
BCL11A	0.53918	0.143343	0.326659	0.232833	-0.280313	-0.391221	0.36689	-0.204866	0.0123039	-0.869258	-0.921802	0.0129378	0.392813	0.0750501	-0.732255
BCL11B	0.0502389	1.36322	0.760755	-0.154416	0.177815	-0.64512	-0.143089	0.120106	-0.403725	1.80393	-0.551553	-0.728949	-1.04364	1.10994	0.478746
BCL2	0.591151	0.532057	0.0433444	0.190818	0.293387	-0.416689	-0.185564	-0.128358	-0.107909	-0.89755	-1.00883	-0.537793	-0.360147	0.225513	0.161221	0.128605	0.0650725	0.555265	0.737031	-0.317717	0.287561	0.402804	-0.181106	0.492267	-0.313561	0.114615	-0.239259	0.240368	0.54626	0.0192823	-0.538901	-0.294797	0.117683	-0.0131719	0.639717	0.829831	0.394888	0.623811	0.139197	-0.199713	0.291803	0.941289	0.336472	0.56086	0.430071	0.149053	0.180327	1.00518	0.0256488
BCL2A1							-0.0899647	-0.349227	0.057088	-0.605528	-0.400792	0.196553	0.205909			-0.549709	-0.689234	-2.97785	0.225145	-1.09352	-0.258831	0.123014	-0.0596052	-0.0569068	-0.856045	-3.69734	0.855198	-0.639909	0.021008	-1.92779	-0.434812	-0.165919	-0.0683699	-1.02739	-0.0334006	0.253845	-0.0359217	-1.07168	-1.0775	-0.236576	0.989338	0.653774	-1.96924	-0.691253	-0.167177	-0.242659	-0.104244	0.0165758	-2.39996
BCL2L1	0.0076203	-1.67121	-0.408548	0.587396	0.41318	1.02186	0.0335506	0.0219759	-1.89519	-0.304772	-1.04175	1.14172	0.0640145	-0.0589841	0.374422	3.36307	15.2068	9.70391	3.16194	0.147976	-0.118299	-0.730044	-1.88165	0.484452	0.18571	-0.318305	-0.812641	5.35022	9.52276	1.05018	1.57976	-1.12551	0.634426	0.402546	0.0954496	2.53463	0.651946	1.40166	-0.321243	0.536471	1.89177	2.21684	1.18629	0.788639	0.263795	-0.0462624	1.86361	0.263911	1.42814
BCL2L1-AS1														0.995959	0.628496
BCL2L10										0.529103	-0.177226	0.418623	0.0718384
BCL2L11	0.658458	-0.150309	-0.353707	0.71169	0.0307707	0.53614	0.0588088	-0.921056	0.533797	-0.154891	-0.139695	0.0231658	0.923671	0	0.376833	-0.036511	-0.495447	0.415549	2.4277	-0.575038	-0.0301603	0.57035	0.814574	-0.637568	0.30753	-0.997907	-0.301137	-0.134505	-0.0387045	0.686313	0.138191	-0.0421955	0.0157681	0.104087	0.797643	0.0109688	0.719131	0.0637639	0.656132	-0.304279	0.173227	0.195508	1.55254	-0.104293	0.588727	0.385771	0.410203	0.997788	1.50946
BCL2L12	0.00713622	-0.218072	-0.172866	0.00223059	-0.0947495	-0.639132	-0.0355079	0.0322998	-0.289487	0.675933	0.271479	-0.130028	-0.647755	0.0131013	-0.122891
BCL2L13	-0.0133015	2.42606	0.85266	-0.133064	-1.34963	-0.221027	-0.0961656	0.241883	0.200311	1.62872	1.24396	1.67041	1.08142	-0.189445	-0.159784	0.0577036	-1.26367	0.142854	0.0428732	0.387557	-0.59957	-0.191062	-0.347972	0.383419	-0.0874702	0.13864	0.0317404	2.23871	-0.252361	0.696685	0.23201	-0.222328	-0.291611	-0.782194	-0.0364036	0.658482	-0.296541	-0.488764	-0.326958	-1.06236	-0.46937	-1.10298	-0.361669	-1.21575	-0.701581	-0.190023	-0.293527	-0.882409	-0.0105848
BCL2L14	-0.450049	-1.64207	-0.370829	0.339776	-0.944059	-0.11977	0.51067	-0.33606	0.661538	-0.0617807	-0.0433047	-0.173231	-0.39
BCL2L15	-0.000863791	0.09924	0.292095	-0.0819229	-0.244567	-0.251249	-0.0943402	-0.101158	-0.0483381	0.638656	-0.203843	0.338762	-0.0909559	-1.3092	-1.12643
BCL2L2	-0.374173	-0.245532	-0.141399	-0.370586	-0.909652	0.00622255	-1.01288	-0.76816	-0.0549135	0.169756	-0.238651	-0.0692766	-0.158074			-0.0472933	0.754064	-0.135229	0.673364	0.55987	0.325113	0.0326614	-0.980878	0.452013	0.62738	-0.40145	0.0688813	0.935538	-0.40087	2.21075	0.166133	-0.0251936	0.846128	0.239078	0.0814715	0.475027	0.550006	0.33732	1.11627	0.175926	-0.254552	0.856687	0.975734	0.615789	0.994144	-0.0918322	1.28965	0.0961892	1.00293
BCL2L2-PABPN1
BCL3	0.914809	0.00066307	-0.0912549	3.39893	1.37922	1.71794	-1.90046	-1.84468	0.0636058	0.483209	-1.00137	2.73769	2.65362
BCL6	-0.413684	-0.107991	-0.0548602	0.114558	0.975344	0.485542	-0.0860401	0.207071	0.0223524	-2.28085	-1.45268	0.0917077	0.808103	0.226045	-0.316474
BCL6B	0.14368	0.988187	2.07662	0.0581795	-0.404283	-0.113548	-1.06767	0.0020001	0.887845	-0.60927	-0.903074	0.0252837	-0.175935	0.315223	0.424194
BCL7A	-0.279496	-0.0109967	0.655132	0.623898	1.71862	0.784907	-0.00233862	-0.928308	-1.36785	1.40849	0.175434	0.03315	0.355417	1.46945	0.0509747
BCL7B	0.848877	-0.412958	0.228639	-0.0898359	0.249661	0.236172	0.426548	0.371201	3.15045	0.0202962	0.357361	1.80696	2.0651	0.377945	0.519373	-0.171376	0.0290689	0.976455	0.186829	1.63306	-0.718797	1.50875	-0.0157153	1.26951	0.337015	0.337675	0.0053327	0.0098616	-0.416621	0.403168	0.0296946	0.221329	0.0491518	-0.00519855	0.0711673	0.282456	-0.754243	-0.672603	-0.741896	-0.229498	-0.0721388	0.478952	0.507363	0.299721	-0.110214	-0.352261	-0.858624	-0.0163974	0.285562
BCL7C	-0.467616	-4.37976	-1.06325	-0.572057	-1.48044	-0.00227435	-0.329196	-0.573885	0.454087	-1.62581	-2.63466	0.259916	-0.144469	-0.395251	-0.213126
BCL9	-0.165236	-0.383732	-0.11718	0.0396911	0.00403867	0.321002	-0.0153123	0.057916	-1.32669	1.15595	1.36002	1.0999	0.907279	0.723725	0.181002
BCL9L	0.084502	-1.04986	0.00639651	0.52093	0.618216	0.29492	0.096729	-0.218907	-2.3489	-0.180138	-0.394928	-0.60119	-0.752434	0.662593	0.435481
BCLAF1	-0.308786	0.124164	0.142983	0.194665	0.387544	1.94439	-0.0395587	-0.215628	-1.57162	-0.0540466	0.42001	-0.357171	0.160599	-0.0221357	-0.331137
BCLAF3	0.0293098	-0.243922	-0.0217944	-0.29314	-1.60533	-0.423438	0.332575	-0.328647	-0.0764697	-0.871197	-0.381165	-0.058864	0.426723	0.0836465	0.117037
BCO1	0.202567	-1.56959	-1.46593	0.558806	-0.0398366	0.56231	0.454125	0.669539	0.176308	-0.341596	-1.88203	0.18607	0.287524
BCO2	-0.444691	-0.652212	-1.55419	0.494211	-0.0321911	0.00154774	0.522056	-0.183413	0.361587	2.86145	0.867932	2.38386	1.79912		0.161221
BCOR	-0.101731	-0.488835	0.0801187	0.255222	0.0540367	1.03608	-0.7391	-0.506417	-0.0529047	1.04905	1.22819	-0.0616621	0.132473	0.527666	0.200247
BCORL1	-0.908598	-2.93942	-1.79523	0.457656	1.82685	1.12113	0.839359	-0.510125	-1.40258	0.7106	-0.501016	0.682287	0.126225	-0.377228	-0.450088
BCORP1
BCR	0.139574	0.875135	1.12857	0.493202	0.534046	0.567424	-0.331574	-0.146636	0.32813	-0.400117	0.197516	0.15561	0.657674	0.818024	0.523911
BCRP2														0.0435866
BCRP3
BCS1L	0.0792639	0.8366	0.533772	-0.875271	0.109158	0.0301649	-0.0224576	0.402792	0.331163	1.63098	1.13522	1.59107	0.589835	0.27159	-0.0819038
BCYRN1
BDH1	0.418237	1.15259	0.0812603	0.295655	-0.702656	0.0520174	-0.463935	-0.363768	-0.0892641	0.26023	0.0148255	0.260043	0.372376	0.0435866		-3.65821	-1.64176	-7.71425	-3.34879	1.02412	0.397024	0.535739	0.780866	0.0677795	0.0585846	0.304824	0.53085	-0.449382	-0.946538	0.0831958	-1.04928	-0.457736	-0.00452039	0.783736	-0.600058	0.202564	-1.18374	-1.4977	-0.245154	0.503179	0.0251154	0.213392	-1.63875	-0.682458	-0.403832	0.0428256	0.196791	-0.774562	-0.447639
BDH2	-0.0720627	-0.616599	-0.610247	-0.889287	0.705162	-0.149695				0.460915	0.0301249	0.754272	0.631932	0.252363
BDKRB1				-0.157795	-0.147728	-0.151205		0.38163		1.9482	1.1421	-0.491209	0.10467	-0.000928403	0.0178796
BDKRB2	-1.30046	-4.10733	-0.0233993	0.0947148	0.117589	-0.29925	-0.114012	-0.154553	-0.140993	-0.187555	0.195215	-0.682289	-2.14405		0.0949805
BDNF	-0.317913	-0.0931737	-0.550188	-1.46606	-0.822155	-0.167849	-0.0361371	-0.391482	-0.354153	0.191935	0.769997	-0.420535	-0.491218	0.699752	0.532027	-0.0375659	0.370112	-0.397462	-0.199341	-0.00914956	0.0628347	-0.901898	-0.528724	-0.117071	0.0802954	-0.682135	-0.382838	0.257949	-0.585624	-0.77246	0.17935	-0.423597	0.0686766	-0.334268	-0.274017	0.132608	-0.469224	0.197044	-0.0755902		-0.0236766	0.212513	-0.192012	0.12702	0.223719	-0.404483	0.0662001	-0.269736	-0.129803
BDNF-AS														0.235359	0.323997
BDP1	-0.572987	-0.287847	-0.208474	0.00916917	-1.38567	0.10342	0.588425	0.199357	0.0101671	-1.40451	-0.950304	-0.613801	-0.482845		0.222019
BEAN1		0.165769		-0.267887	-0.193352	-0.257258	-0.0797771	0.272794	0.136556	0.266205	-0.508091	-0.242074	-0.486599	-0.644194	-0.714824
BEAN1-AS1															0.161221
BECN1	-0.947496	-0.509294	-0.803005	0.180835	0.13133	0.196168	0.0135412	0.228824	1.98943	-0.0907891	-0.180865	0.159668	-0.187215	0.20816	-0.571914	-0.891235	0.0846898	0.037546	0.0739349	-0.957573	-0.383692	-1.60105	-2.61437	-1.56423	-0.384548	-0.820751	0.138048	-0.0131814	-0.600636	-1.24104	-0.287934	0.454429	-1.02257	-0.125334	-0.195856	-1.08296	0.480639	-0.0760897	-0.227426	-0.599702	-0.914853	-0.0447474	0.139096	-0.588613	-0.0354998	-0.384387	-0.715048	-1.86707	-0.858744
BECN2
BEGAIN	0.463052	0.0787287				0.0834142	-0.459597	-0.211576	-0.375718	-0.0126276	-0.521024	0.806472	0.264171	2.4677	2.33918
BEND2							-0.227166	-0.178111	-0.163944
BEND3	-0.183154	0.563476	0.66324	0.438506	0.0495347	0.0414452	0.00918485	-0.17716	-0.288152	0.0312298	0.398482	-1.39575	-0.494702	1.57123	0.329022
BEND3P3														0.162757	0.226018
BEND4	-0.249349	0.103213	-0.502626	0.0219729	0.0592992	-0.424661	-0.663774	-0.151602	0.251328	0.0386739	0.438805	-0.110495	0.177428	0.916074	0.520363
BEND5	0.765423	0.137569	-0.0021418	-0.0557248	-0.0233693	-0.649184	-0.635817	-0.0308836	-0.514257	-2.71795	-1.23183	-0.359234	-0.911353
BEND6	0.215578	0.349114	1.0558	-0.297636	-0.181326	-1.47375	-0.278244	-0.891064	0.742945	0.0564984	0.444415	0.0384384	0.498501		0.161221
BEND7	-0.388426	-0.0429902	0.27732	-0.0739123	-0.537886	-0.275639	-0.523301	-1.1572	0.229287	0.698077	0.675497	-0.828907	-0.833719	0.0435866	0.132386
BEST1	0.46913	0.442783		-0.686315	-0.644046	-0.543271	0.103334	0.423697	0.411522	0.562822	-0.171162	0.0148774	-0.38254	-0.127368	-0.0819726
BEST2							-0.244107	-0.192937	0.113283	0.323459	0.0618076	-0.177764	-0.490947	1.37098
BEST3		0.171671				0.0834142				-0.299093	-0.471531	-0.57275	-0.512965
BEST4														0.343661	0.384501
BET1	0.0286139	0.98863	0.102666	-0.0921046	0.818252	-0.00334561	0.740009	0.866064	-0.16792	0.037572	0.209501	0.457742	0.552358	-0.558285	-0.0089258
BET1-AS1														0.180187	0.164393
BET1L	0.036421	0.417741	0.583656	0.526684	0.703345	0.14198	-0.156923	0.152018	-0.59281	1.03113	0.375352	1.27826	0.516246
BEX1	0.450664	-0.596903	-0.173197	-0.123392	-0.273013	0.0272336	-0.0317279	0.496114	0.411559	-0.0304366	-0.000580902	0.786748	0.651495
BEX2	-0.18736	-0.198323	0.293372	-0.0698732	-0.0611578	0.272543	0.0718415	-0.509281	-0.0559978	-0.250658	0.993416	-0.163501	0.0623489
BEX3	0.363964	-0.440788	0.127114	0.131055	0.338553	0.00570677	0.103704	-0.014815	0.84943	-0.217647	-0.892396	1.26846	1.7208	0.282315	0.764232	0.0368624	2.5286	-0.583463	-1.58823	0.594074	1.20009	1.0892	0.0747666	0.168587	0.480149	0.149	-0.0590148	0.594076	4.4196	5.20282	1.52814	0.554911	1.06138	0.883912	-0.493015	2.43033	-2.25961	-0.755947	0.262186	0.77026	0.403583	2.04049	-0.287051	0.518435	0.0973062	-0.072125	0.149242	-2.59374	-0.727498
BEX4	1.10686	0.213004		0.961073			0.205422	0.0413326	0.197205	0.0586746	0.866386	0.184045	0.0877664	0.0836465
BEX5
BFAR	-0.0672206	3.47958	0.298903	0.630913	2.12928	0.573106	0.268347	0.205602	0.573913	0.60416	2.24316	0.181986	0.318688
BFSP1	0.000943979	0.0628773	0.072999	-0.136039	-0.849433	-0.231091	-0.337576	0.224824	-0.262529	0.744579	0.553566	-0.443533	-1.16715
BFSP2	0.255352		0.260802		0.0864565	0.178045	0.206451			0.180109	-0.105923	-0.176045	-0.706524		0.74357
BFSP2-AS1														0.0976121
BGLAP					0.133837		-0.689513	-0.763425	-1.18528	0.156529	-0.37653	0.324401	0.094484
BGLT3
BGN	2.7594	-1.93835	0.59186	0.0772212	-1.30173	-0.153894	-0.181442	-1.30115	0.303399	-0.626753	-1.37172	0.437052	0.195002	0.182911	0.0380471
BHLHA15	-0.0222103	0.214005	0.792673	-0.554123	0.0910259	-0.353263	0.373161		0.461043	-1.09407	0.179571	-1.60898	0.0389547	0.189859	0.495051
BHLHA9							0.103334	0.181997		1.16018	1.79155	-0.307234	-0.435317	0.0435866	0.126157
BHLHB9	-0.105682	21.282	3.25299	-0.656852	-0.119754	-0.290707	1.0547	1.58901	11.5175	0.728125	4.03363	1.86204	0.90715
BHLHE22	0.209509	-0.0620563	0.102652	0.433591	-0.428933	-0.476262	0.341686	-0.244369	0.757945	0.0709346	0.364785	-0.86011	-0.51347	0.811604	0.33938
BHLHE23							0.177469	0.328635		-0.503805	-0.379385	1.39611	0.591903		0.126157
BHLHE40	1.12667	-0.846606	-0.291858	-0.0355364	0.127457	1.15515	-0.11992	-0.768408	-2.95753	0.372736	-1.034	2.91205	1.1201	0.131693	0.367386	-2.80323	-1.67842	-2.99332	-6.59552	-0.123949	-0.235355	-0.769903	-1.42873	0.658653	0.0801291	0.185097	0.258959	-0.216674	0.0193551	-2.67372	-1.16972	-0.936038	0.453018	0.347094	0.289237	0.640842	-0.592569	0.0111703	0.113098	0.0201115	-2.3124	0.0166768	-0.27898	-0.528646	-0.103796	-0.608983	1.82941	-0.211756	-1.18796
BHLHE40-AS1														-0.108569	0.0218021
BHLHE41	0.0104968	2.51307	0.542642	0.749947	6.21534	0.85982	-0.0168075	0.448089	-0.58942	1.94003	1.91507	1.71159	1.37852	0.131795	0.293111
BHMT	-0.201689	-2.42559	-2.22217	0.00228232	-1.39225	-0.121864	-0.465276	-0.534253	-3.17397	1.42427	-0.240889	-0.59191	0.0815847	1.18256	0.132386
BHMT2	0.246917	-0.592965	-0.450996	-0.620232	-0.298889	0.0973403	0.0357178	-0.189284	-0.538743	-0.0733553	-1.08893	0.21656	-0.287777	0.388684
BICC1	0.349572	-0.681368	0.393524	0.187619	-0.380276	0.0514816	0.274124	0.274907	-0.105616	-0.752112	-0.741397	0.516227	0.685497	0.512983	0.0509747
BICD1	0.286905	0.458349	0.036498	0.172635	0.531153	-0.0936694	-0.161508	0.0755026	-0.190674	0.777884	-0.18421	-0.0047704	-0.364663	-0.178867	-0.534339
BICD2	-0.140971	0.314177	0.463498	0.0520013	0.13473	0.217895	0.201786	0.754616	-0.0508475	0.358063	0.643467	0.131187	0.123425
BICDL1	-0.346577	-0.382471	-0.466561	-0.0756916	-0.124446	0.586334	-1.04026	-0.199342	1.2563	0.0944961	0.18883	1.18783	1.04899	0.771635	0.61626
BICDL2	-0.307731	0.137832	0.643184	0.0271526	-0.451139	-0.173787	-0.061474	0.366133	-0.0711189	-1.07028	-1.35816	-0.194521	-0.576968	-0.116868	-0.0213854
BICRA	0.216568	0.142044	1.73706	0.128332	-0.0977258	-0.546837	0.00596822	-0.0268083	-0.552519	0.661551	0.0711591	1.17095	0.47312	1.14054	0.769187
BICRAL	-0.455033	0.177514	0.131007	0.691185	0.350553	0.488722	0.527433	-0.09457	-0.463226	1.11469	0.452162	0.545577	0.421098		0.145514
BID	0.00784145	-0.195812	-1.40798	1.54162	1.95752	1.28435	0.623467	0.635053	1.90658	-0.100694	-0.22574	0.0520079	-0.197943	0.576692	1.39658	0.076939	0.402047	0.238932	-0.371421	-1.02159	-0.318266	-0.332391	-1.11311	-0.136653	0.0203771	-0.43919	-0.639491	-0.623148	-1.2688	-0.838237	-0.836577	-1.9128	0.0721494	-1.13489	0.143244	-0.38839	0.149613	-0.212542	-1.78314	-0.354745	0.490417	-0.265983	-1.38336	0.0803284	-0.0250479	-0.614333	-0.403288	0.205623	0.645919
BIK	0.202645	0.772214	0.693021	0.0837793	-0.106218	0.226009	0.00963856	-0.180863	0.531268	0.498595	0.378158	0.0703895	-0.199712	0.230107	1.07564
BIN1	-0.955565	-0.370849	-1.0751	-0.117209	-0.117219	0.543749	-0.273789	0.130212	-0.000978251	0.567926	0.155065	0.206814	-0.903127	0.100501	-0.419063
BIN2	0.395354	-0.347764	-1.45225	1.4046	-0.0959633	-0.0219925	0.0834319	0.305632	0.34192					0.285974		-1.24198	-0.780952	-1.29941	0.213915	-2.03669	-0.360406	0.346762	0.0220069	-0.601552	-0.0676663	-0.766217	0.271654	-1.44472	-0.20823	-0.765021	0.0577928	-0.857006	-0.228259	0.417772	-0.0894084	0.277033	-0.00700405	-3.53335	-1.19128	-0.0642479	0.859532	0.178462	-0.946444	-0.20092	-0.583395	0.0397473	-0.0119659	0.056246	-0.471775
BIN3	0.10714	-0.332328	-0.508322	0.585053	-0.263427	-0.0686208	-0.0844611	-0.143411	-0.0511904	-0.273281	-0.047487	-0.23154	-0.953575	0.20282	0.754703
BIN3-IT1														0.0836465
BIRC2	-0.439022	-0.629296	0.0495167	0.279462	-0.0394831	-0.275841	-0.0012798	-0.580937	-0.131604	-0.530397	-0.174851	1.16265	1.55487		0.161221	-1.2556	0.25726	-0.0050532	-0.719151	0.966946	-0.11736	0.193563	0.41686	-0.0664162	0.629262	0.361902	-0.725946	-0.0605487	0.110779	0.634195	-0.0675492	-0.14216	0.553352	0.0674041	0.335522	-0.0945135	0.225329	0.125677	-0.247143	0.34469	-0.384748	0.309059	0.637968	-0.195539	0.034993	-0.537219	1.37074	-0.484507	0.0820593
BIRC3	0.172288	-0.766575	-0.475495	0.203541	-0.700389	-0.00799023	0.00977544	0.553557	0.458167	-0.19094	-0.206931	0.0679938	0.19461		0.117037
BIRC5	-0.217506	-0.407553	-0.858612	0.108893	-0.346403	-0.167253	0.250479	0.203474	1.18542	0.379084	0.352984	0.451607	-0.122297	-0.47384	-0.48045	0.319812	-0.273806	-0.249972	0.296289	0.221738	0.24669	0.622881	0.0345391	0.440787	0.213064	0.0980002	0.1392	0.20734		-0.205359	-0.153054	-0.0982958	-0.883088	-1.29249	0.0176892	-0.207865	0.350095	0.0890725	0.365782	-2.14663	-0.0990646	0.139088	0.319522	0.247983	0.0392417	0.420584	-0.236962	0.486256	-0.00141982
BIRC6	-0.357268	-0.476765	-0.0802513	-2.43134	-1.0649	-0.036487	0.337748	-0.341902	-3.3634	-0.353441	-0.353325	-1.57016	-0.712363	0.68458	0.624694	-0.781614	-1.18226	-1.60267	-0.167387	0.205671	-0.351135	0.1792	0.259394	-0.440177	0.0175078	-0.491961	0.371406	-0.186811	-1.07288	0.0926741	0.0550805	-0.242714	0.686915	0.726969	0.18292	-0.169287	0.00784254	-0.336616	-0.191929	-0.305619	-0.0853164	-0.116792	-0.014159	-0.463653	-0.0596493	-0.407611	0.749399	-0.389087	0.0194112
BIRC6-AS2														0.238066	0.194123
BIRC7										-0.786716	-0.844447	0.735345	-0.328533
BIRC8															0.595064
BISPR
BIVM	-0.578244	-0.127388	-0.616444	-0.0705103	-0.126732	0.42482	-0.155393	-0.817444	0.00860729	1.392	0.869648	0.585444	0.0531898
BIVM-ERCC5
BLACAT1
BLACE														0.273082
BLCAP	-0.00577156	0.543492	-0.0609871	0.100238	-0.184104	-0.0577657	-0.74703	0.14719	-0.282833	0.0197212	0.637977	-1.15622	-1.00189	0.38124		0.123158	0.416316	0.244547	-0.130702	-0.180423	0.548425	-2.27607	-0.995333	0.155314	0.281476	-0.0344619	-1.65537	0.0518149	0.0741858	0.0589433	-0.198433	-0.377288	-0.0540503	0.226268	0.506824	0.76397	0.0176204	0.0646986	0.0417036	-0.0723106	-0.531003	0.140264	0.539691	0.366031	-0.11282	0.618203	0.422383	-0.12735	-0.12325
BLID
BLK	-0.0292458	0.284386	-0.34598	0.0826745	0.481674	-0.198337	-1.00152	-0.316199	-0.729284	0.627991	0.00915352	0.816797	0.365896
BLM	-0.54011	-0.158442	-0.0516471	0.492375	-0.551643	0.0719298	-0.839325	0.0792615	0.289666	0.348644	0.23295	0.51359	0.340759	0.285974	0.732572
BLMH	-0.184432	1.36535	-0.0173816	0.0684843	-0.00557994	0.372083	0.307576	0.460904	0.337374	0.404093	1.95494	0.481827	0.788012			0.392716	0.521317	-0.376931	0.863826	-0.504651	0.271084	0.303521	-0.0449289	-0.196273	-0.106207	0.780831	0.332862	0.321949	0.399267	0.449685	0.254296	-0.0981417	-0.152808	0.066045	-0.177741	0.981314	-0.62739	-0.348014	-0.303985	-0.0472115	0.181801	0.332981	-0.27131	-0.458615	-0.540838	-0.147594	-0.168086	-0.551073	-0.260949
BLNK	-0.46874	-3.33472	-1.04797	1.03318	0.667237	1.32035	-0.162406	0.015459	-0.0547301	-0.667434	-1.23831	-0.63831	-0.902556	1.10317	0.735912
BLOC1S1	0.333889	-0.131147	-0.754836	0.826494	0.832685	0.840287	0.429414	0.808215	3.21952	0.122638	0.219054	1.51185	1.56322
BLOC1S1-RDH5
BLOC1S2	-0.251709	-0.499573	-1.44325	-0.436943	0.12365	-0.891285	-0.143573	0.747329	0.551293	-0.476341	0.442355	-0.607804	-0.322484	0.368391	-0.442747	1.19353	0.401405	2.77374	1.75837	-0.0205363	-0.136781	1.26805	-0.258954	-0.077584	-0.170076	0.167659	0.29207	-0.162893	0.487848	0.418606	0.329162	-0.128694	0.167726	0.29802	-0.105555	0.533936	0.236358	-0.679388	-0.883371	0.499766	1.26747	1.53442	-0.456817	-0.862245	-1.78888	-0.0533804	-0.0107607	-0.103964	-0.195698
BLOC1S3	-0.280529	0.016673	-0.269926	-0.148665	-0.366767	0.114203	-0.408809	-0.110454	1.20912	-0.543418	0.161293	0.178873	-0.0335735	-0.262408	-1.29588
BLOC1S4	0.22624	0.914306	0.26431	0.0649342	0.491912	0.130326	0.43002	1.9787	1.31116	-0.0638894	0.25303	0.67743	-0.592611		0.464377
BLOC1S5	1.50977	2.12494	0.142931	0.239061	0.13186	-0.00543787	-0.0116837	-0.853301	0.111484	0.840968	0.902862	1.17242	0.17696
BLOC1S5-TXNDC5														-0.0710261	0.118562
BLOC1S6	0.181321	0.425161	0.0679369	0.276209	0.533017	-0.00961338	-0.217787	-0.147864	-0.144505	0.360771	0.383574	-0.228665	0.247455	0.266991	0.147752
BLVRA	-0.449586	-0.325248	-0.187585	-0.306972	-0.398065	-0.0851023	-0.0370848	-0.806674	-0.555462	-0.296377	-0.0231	0.13675	0.118827			0.22635	-0.0567657	1.06476	2.00595	-0.557431	0.220234	-0.0727243	-0.294115	-0.0296909	0.471229	-0.893177	0.0285961	-0.533421	0.278503	-1.03692	-0.165804	0.0837535	1.01337	0.53768	0.342125	0.482537	0.24576	-0.569371	-0.148061	0.138577	0.520213	1.17522	-0.0389401	-0.38129	-0.054783	-0.191152	0.774236	-0.220619	-0.567006
BLVRB	1.19576	4.03663	0.723192	0.112251	5.33091	-0.449044	-0.129066	1.3171	2.35402	0.887694	2.59901	0.915504	1.07795	0.0964342	-0.48045
BLZF1	-0.0193972	1.1181	0.0551306	0.123657	-0.226875	0.0793843	0.0534878	0.00189347	0.00365593	-0.174394	1.05014	-0.195132	-0.0412794		0.194123
BMERB1	0.343377	0.392134	-0.345487	0.126724	-0.0115671	0.35511	-0.115898	-0.254811	-0.237691
BMF	-0.0274982	-3.00321	-2.25145	0.410661	0.362795	0.486466	1.0283	0.0903585	-0.690412	0.491396	-0.956367	0.208942	0.13966	0.0503335	-0.167258	-0.0666153	1.5044	-0.749145	-0.699331	0.83898	3.72881	4.45975	4.0986	0.187981	0.101879	-0.492332	-0.120791	0.109614	0.622324	3.34783	1.13559	0.476578	1.25918	0.58775	0.399135	1.36037	-0.25682	-0.429983	0.754325	2.93553	1.47132	2.43141	0.483986	0.770012	0.150043	0.240687	0.579405	-0.360659	1.21878
BMI1	-0.251001	1.20147	-0.0671647	-0.0628967	0.365374	0.0883964	0.337444	0.186824	2.02343	0.110733	-0.93423	-0.299297	-0.120771	0.101386
BMNCR
BMP1	-2.2812	-2.53603	-0.656099	-1.2351	-2.34099	0.310456	-7.12101e-06	0.268499	-0.241011	-0.77954	-1.71789	-2.21854	-2.54982	1.09357	0.297277
BMP10	-1.05998	-0.825647	-0.0563836	-0.0375426	-0.550432	0.0449133	0.0836194	0.526305	-0.388142	-1.79153	-2.48614	-1.06837	-1.32525
BMP15		0.171671	0.0732346							0.0664396	-0.396086	-0.478118	0.123653
BMP2	-1.10535	-0.211404	-0.416125	-0.804953	-0.691007	-0.812205	0.0689408	0.45749	-0.506963	-0.253557	-0.774466	0.369136	-0.45895	0.0435866	0.222019
BMP2K	0.0467749	0.387778	0.304128	0.760038	0.141364	0.523614	-0.174572	-0.129271	-0.0826444	0.267052	0.946478	0.313989	0.430568	0.21225	0.710496
BMP3	-0.165271	0.342005	-0.00307248	0.0668737	-0.028563	-0.172611	-0.119952	-0.0778958	0.248346	-0.0182097	-0.215438	0.916974	0.0270163		0.222019
BMP4	0.0229796	-1.30909	-1.73691	-0.00317393	0.611579	0.0209055	1.45776	0.98147	0.160465	0.433383	-0.380353	0.209295	1.01463	0.499835	0.151968	0.0763484	0.470159	-0.252873	-0.452826	-0.401625	0.22768	0.735777	0.104985	-0.0232046	0.434764	-0.245209	0.539716	-0.184346	0.528051	1.0563	0.367067	0.0365478	0.154186	0.660701	-0.00711809	0.523052	0.116279	-0.377582	0.136084	0.0278478	-0.389924	-0.140003	0.0393845	-0.710626	0.000808461	-0.201845	-0.248021	0.220426	-0.189797
BMP5	-0.200412	-0.769822	-0.514113	0.54864	-0.21559	0.05183	0.40174	-0.01697	-0.653896	-0.102636	-0.0919672	-0.121283	0.355462	0.0435866	0.574149
BMP6	-0.284518	-0.637848	0.293774	-1.23195	-0.445595	-0.648748	-0.324306	-0.55808	0.0898383	1.1892	0.64869	-0.509565	-0.824159	-0.0259753		0.242621	-0.319719	0.0603736	0.268565	0.0833979	0.0856199	-0.0573431	0.798446	-0.148566	0.269286	-0.0250975	0.224392	0.0487953		0.315529	-0.0934948	0.316425	0.102667	-0.18332	-0.1537	0.144642	-0.0726947	0.162374	-0.1097	0.580021		0.260418	0.051958	0.264792	0.142815	-0.227715	0.241679	-0.234669	-0.257215
BMP7	0.00691056	0.230916	-0.525322	0.0584451	-0.506829	0.367516	-0.0510989	0.333456	0.231639	0.121634	-0.192363	-0.140049	0.144537	0.247626
BMP7-AS1														-0.686962	-0.844406
BMP8A	-0.073391	-0.15794	-0.164364		0.408209			0	0.472032	-0.745665	0.423481	-1.02485	-0.427519	1.12849	1.13021
BMP8B	1.23216	12.0281	0.373512	0.297185	1.81038	-0.0859597	0.391865	0.252069	7.84021	0.27282	0.953667	-0.131128	0.111704	0.922386	0.254201
BMP8B-AS1														0.255333	0.354238
BMPER	0.461217	3.13873	0.0479137	0.728615	-0.196161	-0.401921	-0.0318251	0.0659922	0.765588	0.119451	0.530218	0.203837	-0.256928	0.191502
BMPR1A	-0.392842	0.975471	0.242857	0.073466	-0.0784904	0.0290449	0.268082	0.355083	0.0465162	0.0218439	0.215053	-1.45717	-0.748959	0.759157	0.203869
BMPR1B	0.0756155			-0.172187	-0.160996	-0.164684	-0.569355	-0.670096	-0.0791335	-0.436742	0.102331	-0.264574	-0.0745787	-0.325557	-0.958631
BMPR1B-DT														0.206499
BMPR2	-1.10546	-0.0917315	-0.272971	-0.0651	-0.437053	-0.52557	1.0322	0.0915238	0.193596	-0.197502	-0.16681	-1.03258	0.0357003	0.1812	0.214531
BMS1	-0.213876	-0.120612	-0.24832	0.0727488	0.0443183	-0.0654783	0.0745422	-0.141562	-0.417665	-0.69316	-0.147288	-0.0112249	-0.296719	0.261385	0.551879
BMS1P1														-0.952987	-0.839566
BMS1P14
BMS1P17														0.0435866
BMS1P18														0.218686	0.57704
BMS1P2
BMS1P2-AGAP9
BMS1P20
BMS1P21
BMS1P22
BMS1P23														0.117356
BMS1P4
BMS1P4-AGAP5														-0.590127	-0.283532
BMT2	-0.378962	0.050259	-0.045991	-0.0506459	0.156191	-0.0034031	0.439842	-0.137828	0.00824709	-0.89072	-0.730467	-1.97897	-0.945939	-0.638328	-0.0303388
BMX	-0.00901459	0.226909	-0.112968	-0.428585	-0.0683665	-0.736205	0.0846573	0.0325822	-0.229258	-0.242489	-0.305221	0.370351	0.166161
BNC1	0.172467	0.0756541	0.00347196	-1.8901	-0.598233	-0.226508	-0.603976	-0.673986	-0.559232	-0.112712	-0.276008	0.492119	-0.52273	-0.169787	0.01815
BNC2	-0.00150779	0.197719	-0.233672	-1.41749	-0.422491	-0.41102	-0.288731	0.0246089	-0.544025	0.229554	0.124176	-0.994377	-1.46531	0.606753	2.02177	0.149093	-0.145033	-0.563594	-0.399455	-0.233038	-0.0988344	-0.661497	-0.28419	-0.257194	-0.308254	-0.500991	0.0112313	-0.0127375	0.37929	-0.568271	0.0419702	-0.158552	-0.285505	0.165548	-0.174914	-0.0194073	-0.294912	-0.0372372	-0.237607	0.13179	-0.222866	0.145404	-0.316776	0.237499	-0.255565	-0.25728	-0.299124	-0.268207	-0.292971
BNC2-AS1														0.0970581	0.148799
BNIP1	0.421658	-0.650828	-0.038863	-0.216575	-0.0945429	0.242283	-0.579507	-0.138027	0.367318	0.724767	1.11271	0.272969	0.93455	0.225513	0.0949805
BNIP2	-0.201053	-3.62478	-1.03727	-0.417832	-1.27985	-0.0133268	0.243822	0.553246	-1.37839	-1.62444	-2.16219	-0.720797	-0.844425	0.00969489	0.543552
BNIP3	0.899124	2.04196	1.14578	0.29867	1.84096	0.377097	0.0816959	-0.0891782	-0.572071	-1.05917	-0.25633	-1.76874	-1.34735	0.0938879	0.084054	0.428978	0.324585	-0.0463422	0.132593	0.1206	-0.132846	-0.0911412	0.0684302	-0.0153256	0.0847208	0.163161	0.44111	-0.351121	-0.308563	-0.0428591	-2.77177	-1.69624	-0.318862	-0.462933	-0.144744	-0.80462	-0.614925	0.107181	-0.425031	-2.89969	-0.693162	-0.32912	-0.513999	-0.667093	-0.182983	-0.289187	0.0647392	-0.954163	-0.724609
BNIP3L	-0.0492084	-0.0283084	0.100356	0.0206329	1.01885	0.166411	0.017894	0.115989	-0.101874	-0.745489	0.492871	0.125189	-0.0614109	-0.0698803	0.117746	0.200197	0.230158	-0.01307	0.620649	0.404761	0.210339	0.0623384	-0.066531	0.442751	-0.126257	-0.155977	-0.121722	0.197881	0.721107	-0.318016	0.470689	0.0178902	-0.0841064	0.540316	-0.272175	0.0788408	-0.764524	-0.533824	-0.0189409	0.460363	-0.213187	-0.131554	-0.262201	-0.276959	-0.865189	-0.600374	-0.128194	-0.321747	-0.701848
BNIP5							0.458282	-0.0248021	-0.11603	0.125032	-0.371537	0.302538	-0.305354	0.305329	0.302037
BNIPL	0.46913	0.707903		0.000585889	0.33446	0.419796	0.260452	-0.214599	0.0242946	-0.627679	-0.229594	-0.141995	-1.14546		0.70926
BOC	0.195949	-0.0272961	0.350926	-0.529804	-0.0478923	-0.129955	-0.231138	0.0621749	-0.167763	-0.650981	-0.125107	-0.453346	-0.17705	1.02724	1.00515
BOD1	-0.208247	-0.221414	-0.0708491	-0.474421	0.143022	-0.0447446	0.0049866	1.08794	0.177125	0.682208	0.628259	0.511784	-0.144542			0.363772	-0.45699	0.099889	-0.450023	-0.0263933	-0.420926	-0.408373	0.0333004	-0.156859	-0.230999	0.259284	0.053493	0.0597355	0.127526	-0.358355	-0.202432	-0.10541	-0.118058	-0.0809467	0.227706	-0.107058	0.216722	0.302487	0.161527	-0.0691604	-0.089159	-0.0963166	-0.137057	0.044765	-0.099737	-0.110682	0.186672	-0.10759	-0.122417
BOD1L1	-1.12013	-0.369438	-0.688745	0.501047	-0.421851	0.286298	-0.100313	0.22751	-0.178903	0.0921584	0.796674	-0.153817	0.709226	0.191502	0.322137
BOD1L2
BOK	0.358595	0.261208	-0.443756	0.725561	-0.31567	0.0977499	0.308554	0.281326	0.569256	-0.228243	-0.338495	0.0948227	0.0462624	-0.250207	-0.23803
BOK-AS1														0.261807	-0.196017
BOLA1	0.902406	1.38162	0.0562111	-0.324337	-0.0183092	-0.196624	-0.473495	-0.409193	-0.386771	0.639884	1.1163	1.11227	0.863973	0.164616
BOLA2	-0.348091	-0.0484802	0.355519	0.856083	0.902186	0.30439	-0.229602	-0.622314	1.75511	0.669027	0.581465	0.439894	0.943658
BOLA2-SMG1P6
BOLA2B														-0.0365303	-0.088614
BOLA3	1.04988	2.19794	0.752007	0.21884	0.718867	-0.125413	-0.0333208	0.970369	5.08367	0.183697	0.800271	0.149568	0.0432326	-0.327858	-0.33982
BOLA3-AS1														2.12567	1.47567
BOLL	0.159624							0.487717		0.15977	0.161799	-1.154	-0.87518	-0.127276	-0.469961
BOP1	0.250413	0.240249	0.341013	-0.561369	-0.332069	-0.159056	0.563332	0.344628	-0.0966814	-0.256491	0.0390796	0.213563	0.022014	-0.00795576	-0.175657
BORA	-0.239288	-0.605107	0.282197	-0.107387	0.26115	-0.569126	-0.0956471	-0.498194	0.0128092	1.49324	0.0566342	0.516312	1.13824	-0.379566	-0.272816
BORCS5	0.234819	0.282817	0.15351	-0.688193	-0.126827	-0.0378623	2.4054	0.201182	0.602302	0.831872	0.860241	-0.0471451	0.0420054
BORCS6	-0.289555	-1.90523	-0.395518	-0.141825	-0.505159	-0.0278648	0.0642933	-0.304243	-0.507995	-0.480076	-0.584509	-0.269354	-0.0865105	0.16208	0.271524
BORCS7	0.0346368	-0.144807	-0.0719391	-0.573535	-1.05679	0.674459	0.0616496	-0.600419	0.653353	-0.0632774	0.779746	-1.47467	-0.694874	0.0573323	0.04029
BORCS7-ASMT
BORCS8	0.255041	0.68513	0.118515	-0.982604	-0.496427	-0.396634				2.46225	1.24988	1.96471	1.19961
BORCS8-MEF2B	0.549409	0.37742					0.208228	0.340607		0.271627	0.688103	0.124027	-0.439394
BPESC1
BPGM	0.0302244	0.580829	-0.229256	0.181707	0.369688	0.187925	-0.751955	0.301046	1.20665	0.563545	1.39536	1.69336	1.01136	0.662145	0.629865
BPHL	0.261288	2.45398	0.0291864	-0.119609	1.43446	0.217487	0.538781	0.616002	0.5403	1.43302	1.90154	1.90809	1.83984	0.525037	1.31306	-4.94302	-3.0471	-10.6281	-10.7966	-0.181598	-0.309042	1.57391	-0.0565231	0.631333	0.109141	0.44521	0.33565	-0.251492	-1.16931	-0.01406	-3.5918	-0.218873	0.611011	0.0658284	-0.102283	0.253165	-0.2412	-1.35673	-0.203778	-0.365358	-0.905911	-0.411457	-0.650011	-1.14895	0.123371	-0.635256	1.12676	-0.205457	-0.880831
BPI									0.0836599	0.219075	-0.123779	0.104249	0.417569
BPIFA1									-0.159187	-0.134037	-1.42457	-0.0718281	0.170095
BPIFA2							-0.295641	-0.0338496	-0.333499	0.121557	0.342468	-0.0908752	0.280243
BPIFA3							0.383862	0.434904		-0.36026	-0.83769	-0.193042	0.0772331
BPIFA4P
BPIFB1	0.170894						-0.00661687	-0.203229	-0.182458	-0.323882	0.259807	-0.151957	0.482322	0.0435866	0.164393
BPIFB2							-0.564736	-0.4243	-0.47235	-0.212589	-0.361931	-0.0339556	0.0629392
BPIFB3							-0.303774	-0.0712425	-0.393026	0.471488	-0.0980709	-0.335378	-0.373184
BPIFB4							0.225153	0.0993456	-0.455833	-0.334363	0.275532	0.33799	0.190456	0.0836465
BPIFB5P		0.0787287					-0.122852	-0.120593	-0.0599578	-0.682451	-0.31626	-0.28546	-0.0883002
BPIFB6							0.0264594	0.111766	0.00322215	-0.13931	-0.138381	-1.30323	0.0357031
BPIFB9P							-0.361045	-0.27132	-0.444593	-0.812859	-0.146231	-1.02467	-0.803344
BPIFC			0.0732346					0.486149	0.0836599	0.447807	0.406446	0.040842	-0.428021	0.230107
BPNT1	-0.367847	1.31098	0.386031	0.350791	1.03019	-0.0364609	0.422839	1.33731	1.27202	0.395453	0.98777	0.0619866	0.741222	0.528636
BPNT2							1.21078	0.234031	0.153809	0.00439843	0.187974	-0.0531872	-0.0425978	0.0650653
BPTF	-0.548212	-1.46714	-0.101982	-0.0537974	-1.42287	-0.0968526	-0.244609	0.362902	-0.190963	-0.939094	-0.611666	-0.183972	0.245773	0.912852	1.5998
BPY2
BPY2B
BPY2C
BRAF	-0.136826	0.372012	0.388446	-0.108919	-0.509706	0.137492	-0.154065	-0.289208	0.00641343	-0.363803	-0.120482	-2.86305	-0.934299	-1.11294	-0.243484
BRAP	0.87809	2.30199	1.35285	0.458596	1.15142	0.375145	0.20293	0.0780055	0.948916	0.859647	1.24304	-2.1683	-1.82264	0.862473	1.70148
BRAT1	-0.265681	-0.0394394	-0.113253	0.581565	0.768225	0.796943	-0.0890681	-0.184706	-0.0777246	0.431464	-0.462069	1.814	1.18801	-0.0896905	-0.189849
BRCA1	0.588258	-0.439639	-1.22869	0.0505605	-0.156275	-0.119944	0.368582	0.0894647	0.0971552	0.399929	0.635336	-0.0451378	0.118918	0.0435866	0.345042	-0.14433	-0.382978	-0.337821	-0.0369281	-0.0208379	0.102615	-0.20383	-0.296584	-1.13745	0.0243187	-0.786001	0.169254	-0.644329	-0.200572	0.0478346	-0.445092	-0.375771	-2.62877	-0.0247104	0.25109	-2.13842	-0.640558	0.196808	-0.150923	-2.42796	-1.77517	-0.987876	0.0864985	-1.98029	-0.894753	-0.271085	-1.2965	-0.840344	-0.89364
BRCA2	0.145109	0.153505	0.207958	0.194187	-0.491783	0.378181	-0.269016	-0.467363	0.236766	1.5054	1.6205	-0.0770244	0.0511511	-0.261062	-0.434328
BRCC3	0.0186682		-0.0444467	0.126178		0.369138	0.137644	0.209041	0.0263851	0.384984	0.450564	0.486492	-0.246624	0.26375	0.126157
BRD1	-0.370718	-0.301723	0.0243381	-0.350252	-0.373354	-0.160477	0.176536	-0.138296	-0.306013	-0.559088	-0.153465	-0.0809118	-0.0161836	1.07509	0.105665
BRD2	-0.0831917	-0.226697	0.154366	-0.372866	-0.601825	-0.0243667	0.0535096	-0.537517	-1.52738	-1.05718	-1.13314	-0.0649445	-0.163925
BRD3	-0.271404	-0.298606	-0.0622739	-0.219153	-0.522345	0.470694	0.247158	-0.0012746	-1.00483	-0.14983	-0.0663605	-0.397079	-0.410308	0.0960998	0.0547072
BRD3OS	0.508947	-0.959134	-0.223571	0.0308281	-0.417406	-0.00614853	-0.0926364	-0.169571	0.569642	-0.654708	-0.417802	-0.00599555	-0.297923	0.325342	0.0674556
BRD4	0.173575	-0.0280368	1.73418	-0.00884832	-0.426871	-0.199467	-0.526931	-0.0832475	-0.690897	-0.396025	-1.03772	-0.265935	-0.245611	-0.0719378	-0.277306
BRD7	-0.170886	0.161514	0.398002	-0.109655	-0.966928	-0.566541	-0.352916	-0.33503	-0.198526	0.625301	0.513444	0.657681	0.707352	-0.274119	-0.0138053
BRD7P3														-0.156939	0.0361009
BRD8	0.153611	-0.236527	0.291686	0.263531	-0.147012	0.126159	-0.143444	-0.210086	-0.0702321	0.368076	1.10847	-0.151051	-0.101468	-0.0365303	0.0674626
BRD9	-0.0304108	-0.398384	-0.457338	-0.0788049	-0.618268	0.413034	-0.634381	-1.29935	0.429096	0.925292	1.23427	1.66137	1.1049	0.296071	0.194123
BRDT	-0.308519	-1.74952	-0.142549	0.14333	0.561115	0.270748	0.706621	-0.239514	0.502872	-0.352658	-0.110605	0.274416	-0.00393184
BRDTP1
BRE-AS1																		-0.0527712				-0.0415575				-0.0116863	0.0112313	0.514469		-0.0365024	0.0419702	0.0848024	-0.0144213	0.000856629	-0.0017127	-0.00762711	-0.0175964	-0.025863	0.00386639	0.0157136	-0.00410159	0.04539	-0.0252884	-0.0134978	0.0438917	-0.0168559	-0.0192978	0.102314	-0.0161711
BRF1	-0.0709628	-0.0423987	-0.478132	0.00879245	-1.41264	-0.384077	0.0123253	-0.468687	-0.164235	-0.175093	-0.398896	0.0600824	-0.214776	-0.131288	-0.524252
BRF2	-0.0638692	-0.600419	-1.58138	0.153297	0.314906	0.142545	-0.0534967	-0.175199	0.228536	-0.121702	-1.05517	1.05446	-0.161168	0.0865796	-0.0560169
BRI3	-0.195096	-0.928855	-0.884031	0.399634	0.375631	0.720884	-0.771391	-0.531633	0.10247	0.0710977	0.383742	-0.934048	0.345045	0.0144748	-0.0350133
BRI3BP	-3.44697	5.52	2.07005	-0.856487	-0.409634	-0.185005	0.808833	2.60581	7.40814	0.224514	1.33104	-0.310957	-0.0759941	0	0.247083
BRICD5	-0.746719	-1.06234	-0.477608	-1.45854	-0.444465	-0.422056	-0.467407	0.0225308	-0.448376	-0.844762	-0.342216	0.295286	0.189635	-0.223083	-0.34355
BRINP1										0.314322	-0.195798	-0.827105	-0.8271
BRINP2			0.0732346	-0.0759397	-0.0669605	0.0896185	0	0.16512	0	-0.454822	-0.735816	-0.679162	-0.525944
BRINP3	-0.177136	-0.0859423	0.177825	0.168854			-0.390106	0.144935	0.0576341	-0.465932	0.192225	-0.600068	-0.548146	-0.253587	-0.257908
BRIP1	-0.325343	-2.05299	-0.163495	0.599415	0.0758504	0.849333	-0.353069	-0.0297686	0.0489028	0.352697	0.0590901	0.450717	0.0357618	0.0435866	0.658555	-0.729577	0.30158	0.0943743	0.419597	0.085673	0.210031		-0.0718361	-0.191039	-0.145147	-0.269072	0.226923	0.563024	-0.169658	0.00314279	-0.564911	-0.766657	-0.383913	-0.894684	0.725832	-0.9188	0.0563562	0.0586379	0.151785	-0.260629	0.0988507	0.573023	0.392133	-0.184182	0.283187	0.716396	0.322777	0.871326	0.159458
BRIX1	0.0919112	0.29491	0.598336	-0.346623	-0.288975	-0.32326	1.64351	1.24311	0.687854	-0.724802	0.383375	-0.524749	0.0575968	-0.317538	-0.198031
BRK1	0.564882	0.0183517	-0.111267	-0.12547	1.20161	-0.0167126	0.768998	0.286947	0.037096	0.138237	0.24551	-0.128842	0.107039		0.0509747
BRME1							-0.0433929	-0.120593	-0.108289	-0.600402	-0.432538	-0.116588	-0.618295
BRMS1	0.214091	0.139166	-0.262714	0.0182209	0.0638404	0.00835516	-0.0829299	-0.285962	-0.424399	0.475574	0.592832	0.527554	0.192711	0.0428817	-0.175718
BRMS1L	0.0929211	0.136468	0.248156	0.810075	0.106511	-0.055896	-0.675337	-1.09859	0.567257	-0.16971	0.645589	0.098045	0.237668	0.0332433	-0.241439	0.170759	0.464079	0.272061	0.176476	0.047545	0.667187	0.223212	-0.358796	-0.340634	0.0712187	-0.932965	-0.338179	0.620208	0.556018	-0.0893179	0.236479	-0.0669609	-0.0272781	-0.603482	0.201034	1.14271	-0.0217524	-0.103735	-0.113693	0.0296104	0.245929	0.362923	0.476978	0.200599	-0.199894	0.120034	-0.289153	-0.823072	0.139112
BROX	-0.676632	-0.255645	-0.315416	-0.131243	-0.050899	-0.272988	-0.34052	-0.0359354	-0.664282	-0.103324	0.313821	0.851546	0.132156	0.150213	0.697036
BRPF1	0.100825	-0.874223	-0.0271684	-0.165269	-1.84907	-0.0203402	0.32016	-0.230375	-0.857166	-0.923107	-0.964436	-0.555242	-0.203346	3.03567	1.13333
BRPF3	-0.0109212	2.22839	0.581681	0.38325	-0.136567	0.394836	0.180277	0.105092	-0.294949	-0.0266525	0.732789	-0.569048	-0.470929	-0.785038	-0.511952
BRS3							0.0627784	0.16027		0.0303286	0.0109444	-0.105527	-0.898257	0.239897
BRSK1	0.155927	-0.188078	-0.346578	-0.0316257	-0.0912824	-0.0144312	-0.41965	-0.0562973	-0.138626	0.209751	-0.395228	-0.639228	0.127651	2.84925	1.88473
BRSK2	-0.268673	-0.207208	0.0605216	0.183718	-0.183279	-0.0736794	0.105606	0.700847	0.202485	1.09964	0.64426	1.32945	0.0337038	1.52985	0.361914
BRWD1	-0.837432	-0.393328	0.118395	-0.275905	-0.479352	-0.0414835	0.400348	-0.329379	-2.58504	-1.17841	-0.799566	-1.61675	-1.14782	0.38259	0.672262
BRWD1-AS1															0.117037
BRWD1-AS2														-0.158006	-0.362304
BRWD3	-0.719581	0.208645	0.920279	0.222643	0.0478142	0.328975	-0.330371	-0.171073	-0.792145	-0.157533	-0.204714	-0.270667	-0.215687	0.340899	0.175519
BSCL2	-0.0683167	0.475117	0.702555	-0.635505	-0.298243	0.0550076	-1.33895	0.37589	0.155115	0.444467	0.545101	2.29065	1.03228	0.206499
BSDC1	0.624991	1.22041	0.877617	0.381577	1.27119	-0.00921242	0.627994	1.80576	4.78202	1.26501	1.06499	1.12005	0.524189	1.3206	0.164393
BSG	0.278949	2.40932	0.0260489	-0.0701625	-0.0120749	-0.0459234	0.259563	0.157513	0.953813	0.00469387	0.704545	0.0572304	0.249437	-0.153733	-0.256856
BSG-AS1															0.270461
BSN	0.434452	0.0799967	0.0728077	-1.03572	-0.665589	-0.664528	0.103334	0.0682314		-1.07328	-0.737472	-0.581831	-0.36862	1.06272	0.338426
BSN-DT
BSND							0.199167	-0.00603284	0.00322215	0.334121	-0.0388399	0.113735	-0.0377495
BSPH1										-0.232917	-0.00548613	-0.73431	-0.700782
BSPRY	-0.140344	0.367875	0.109223	0.587014	0.752814	0.162911	-0.027155	0.444473	-0.433726	-0.135156	-0.0250036	-0.00559127	0.0178595	0.368927	0.232489
BST1	0.199275	0.0221081	-0.201876	0.0682741	-0.311321	0.131915	-0.101321	0.121397	-0.0543178	-0.055845	0.0925969	-0.638082	0.0364406	0.359176	0.0509747
BST2	1.1474	2.84352	0.0584454	0.212243	1.63447	-0.171626	0.0399759	1.06087	6.19557	1.79924	1.57218	1.9015	1.70663
BSX		0.0787287					0.524952	0.0682314	0.305612	-0.13317	-0.281694	-0.107933	-0.213382
BTAF1	-0.35373	0.1876	-0.044325	-0.0600403	-0.0889421	-0.223788	1.54248	0.138765	0.394458	-0.37354	0.0853271	-0.0697323	-0.134583	-0.483083	-0.0804262
BTBD1	-0.569228	0.269618	-0.0648372	-0.354871	0.0242053	-0.0803865	0.44035	0.405268	0.247671	-0.27199	0.252922	0.277819	-0.0184484	0.0359133	0.34867
BTBD10	-0.616592	-0.252036	-0.021239	-0.133797	-0.28684	-0.251618	0.380546	0.000527917	0.30911	-1.01663	-0.0917206	0.0288341	0.893767	1.59603	1.02684
BTBD11	0.57205	0.0943979	-0.26408	0.118264	-0.210278	-0.153404	0.587497	0.22661	0.574959	-0.805141	-0.0761416	1.61371	0.170662	0.538082	0.340966
BTBD16		0.0787287		-0.0950926	-0.0831127	-0.161615	-0.43994	-0.377626	-0.356101	-0.820352	-0.185244	-0.650011	-0.260436	0.117356
BTBD17							0.0589331	-0.0878851	-0.213855	-0.473122	-0.200257	-0.144588	0.13382	0.561944	0.866468
BTBD18	-0.242009	-0.23781	-0.0908034	-0.0759397	0.47352	0.0854268	-0.119952	-0.0778958	-0.0666623	0.0249807	-0.229784	-0.443772	-0.23671	0.280994	0.295843
BTBD19	0.00416491	0.755943	0.530102	-0.613333	-0.000905242	-0.84594	0.544636	1.3618	-1.01419	-0.0335685	-1.1817	0.064502	0.144777	0.0901826
BTBD2	0.291486	1.01759	0.622965	0.379037	1.07016	0.481803	-1.40124	0.141226	-0.168955	1.10697	0.549503	1.04968	0.252764	0.519929	0.310732
BTBD3	0.0349034	1.3053	-0.126095	0.430226	0.147873	0.0610883	-0.0547582	-0.474773	-0.0767213	0.00180721	0.396242	0.776265	0.76191	0.945559
[truncated: 37,810 more rows]
[truncated: 61 more columns]

## Sheet: Legend
Abbreviation of signature matrix contrasts	Contrast
Mm_AT_WT_PFOA0.05	M. musculus of Attema et al. 2022 dataset, wildtype mouse, exposition to PFOA at 0.05 mg/kg body weight/day for 20 weeks
Mm_AT_WT_PFOA0.3	M. musculus of Attema et al. 2022 dataset, wildtype mouse, exposition to PFOA at 0.3 mg/kg body weight/day for 20 weeks
Mm_AT_WT_GenX0.3	M. musculus of Attema et al. 2022 dataset, wildtype mouse, exposition to GenX at 0.3 mg/kg body weight/day for 20 weeks
Mm_AT_KO_PFOA0.05	M. musculus of Attema et al. 2022 dataset, PPARα knockout mouse, exposition to PFOA at 0.05 mg/kg body weight/day for 20 weeks
Mm_AT_KO_PFOA0.3	M. musculus of Attema et al. 2022 dataset, PPARα knockout mouse, exposition to PFOA at 0.3 mg/kg body weight/day for 20 weeks
Mm_AT_KO_GenX0.3	M. musculus of Attema et al. 2022 dataset, PPARα knockout mouse, exposition to GenX at 0.3 mg/kg body weight/day for 20 weeks
Mm_HE_HFPO-DA_0.1	M. musculus of Heintz et al. 2022 dataset, exposition to HPFO-DA at 0.1 mg/kg for 84–85 or 53–65 doses
Mm_HE_HFPO-DA_0.5	M. musculus of Heintz et al. 2022 dataset, exposition to HPFO-DA at 0.5 mg/kg for 84–85 or 53–65 doses
Mm_HE_HFPO-DA_5	M. musculus of Heintz et al. 2022 dataset, exposition to HPFO-DA at 5 mg/kg for 84–85 or 53–65 doses
Mm_PF_HF_PFNA	M. musculus of Pfohl et al. 2022 dataset, mouse fed with high-fat diet, exposition to PFNA at 0.0003% of high-fat diet for 12 weeks
Mm_PF_HF_PFOS	M. musculus of Pfohl et al. 2022 dataset, mouse fed with high-fat diet, exposition to PFOS at 0.0003% of high-fat diet for 12 weeks
Mm_PF_LF_PFNA	M. musculus of Pfohl et al. 2022 dataset, mouse fed with low-fat diet, exposition to PFNA at 0.0003% of low-fat diet for 12 weeks
Mm_PF_LF_PFOS	M. musculus of Pfohl et al. 2022 dataset, mouse fed with low-fat diet, exposition to PFOS at 0.0003% of low-fat diet for 12 weeks
Hs.xeno_IM_CD_PFOS.10mg/kg	H. sapiens xenograft of Imir et al. 2021 dataset, mouse fed with high-fat diet, exposition to PFOS at 10 mg/kg for 5 weeks
Hs.xeno_IM_FD_PFOS.10mg/kg	H. sapiens xenograft of Imir et al. 2021 dataset, mouse fed with control diet, exposition to PFOS at 10 mg/kg for 5 weeks
Hs_RO_D1_PFOS20	H. sapiens of Rowan-Carroll et al. 2021 dataset, exposition to PFOS at 20 μM for 1 day
Hs_RO_D4_PFOS20	H. sapiens of Rowan-Carroll et al. 2021 dataset, exposition to PFOS at 20 μM for 4 days
Hs_RO_D10_PFOS20	H. sapiens of Rowan-Carroll et al. 2021 dataset, exposition to PFOS at 20 μM for 10 days
Hs_RO_D14_PFOS20	H. sapiens of Rowan-Carroll et al. 2021 dataset, exposition to PFOS at 20 μM for 14 days
Hs_RO_D1_PFOA20	H. sapiens of Rowan-Carroll et al. 2021 dataset, exposition to PFOA at 20 μM for 1 day
Hs_RO_D4_PFOA20	H. sapiens of Rowan-Carroll et al. 2021 dataset, exposition to PFOA at 20 μM for 4 days
Hs_RO_D10_PFOA20	H. sapiens of Rowan-Carroll et al. 2021 dataset, exposition to PFOA at 20 μM for 10 days
Hs_RO_D14_PFOA20	H. sapiens of Rowan-Carroll et al. 2021 dataset, exposition to PFOA at 20 μM for 14 days
Hs_RO_D1_PFBS20	H. sapiens of Rowan-Carroll et al. 2021 dataset, exposition to PFBS at 20 μM for 1 day
Hs_RO_D4_PFBS20	H. sapiens of Rowan-Carroll et al. 2021 dataset, exposition to PFBS at 20 μM for 4 days
Hs_RO_D10_PFBS20	H. sapiens of Rowan-Carroll et al. 2021 dataset, exposition to PFBS at 20 μM for 10 days
Hs_RO_D14_PFBS20	H. sapiens of Rowan-Carroll et al. 2021 dataset, exposition to PFBS at 20 μM for 14 days
Hs_RO_D1_PFDS20	H. sapiens of Rowan-Carroll et al. 2021 dataset, exposition to PFDS at 20 μM for 1 day
Hs_RO_D4_PFDS20	H. sapiens of Rowan-Carroll et al. 2021 dataset, exposition to PFDS at 20 μM for 4 days
Hs_RO_D10_PFDS20	H. sapiens of Rowan-Carroll et al. 2021 dataset, exposition to PFOS at 20 μM for 10 days
Hs_RO_D14_PFDS20	H. sapiens of Rowan-Carroll et al. 2021 dataset, exposition to PFDS at 20 μM for 14 days
Hs_RE_D1_5:3Acid20	H. sapiens of Reardon et al. 2021 dataset, exposition to 5:3 Acid at 20 μM for 1 day
Hs_RE_D1_6:2FtOH20	H. sapiens of Reardon et al. 2021 dataset, exposition to 6:2 FtOH at 20 μM for 1 day
Hs_RE_D1_6:2FtS20	H. sapiens of Reardon et al. 2021 dataset, exposition to 6:2 FtS at 20 μM for 1 day
Hs_RE_D1_6:2monoPAP20	H. sapiens of Reardon et al. 2021 dataset, exposition to 6:2 moonoPAP at 20 μM for 1 day
Hs_RE_D1_8:2FtS20	H. sapiens of Reardon et al. 2021 dataset, exposition to 8:2 FtS at 20 μM for 1 day
Hs_RE_D1_8:2monoPAP20	H. sapiens of Reardon et al. 2021 dataset, exposition to 8:2 moonoPAP at 20 μM for 1 day
Hs_RE_D1_FtOH8:2-20	H. sapiens of Reardon et al. 2021 dataset, exposition to FtOH 8:2 at 20 μM for 1 day
Hs_RE_D1_FtS4:2-20	H. sapiens of Reardon et al. 2021 dataset, exposition to FtS 4:2 at 20 μM for 1 day
Hs_RE_D1_Mix1-20	H. sapiens of Reardon et al. 2021 dataset, exposition to Mix 1 at 20 μM for 1 day
Hs_RE_D1_Mix6-20	H. sapiens of Reardon et al. 2021 dataset, exposition to Mix 6 at 20 μM for 1 day
Hs_RE_D1_Mix7-20	H. sapiens of Reardon et al. 2021 dataset, exposition to Mix 7 at 20 μM for 1 day
Hs_RE_D1_PFBA20	H. sapiens of Reardon et al. 2021 dataset, exposition to PFBA at 20 μM for 1 day
Hs_RE_D1_PFDA20	H. sapiens of Reardon et al. 2021 dataset, exposition to PFDA at 20 μM for 1 day
Hs_RE_D1_PFHpA20	H. sapiens of Reardon et al. 2021 dataset, exposition to PFHpA at 20 μM for 1 day
Hs_RE_D1_PFHpS20	H. sapiens of Reardon et al. 2021 dataset, exposition to PFHpS at 20 μM for 1 day
Hs_RE_D1_PFHxA20	H. sapiens of Reardon et al. 2021 dataset, exposition to PFHxA at 20 μM for 1 day
Hs_RE_D1_PFHxS20	H. sapiens of Reardon et al. 2021 dataset, exposition to PFHxS at 20 μM for 1 day
Hs_RE_D1_PFNA20	H. sapiens of Reardon et al. 2021 dataset, exposition to PFNA at 20 μM for 1 day
Hs_RE_D1_PFOSA20	H. sapiens of Reardon et al. 2021 dataset, exposition to PFOSA at 20 μM for 1 day
Hs_RE_D1_PFPeA20	H. sapiens of Reardon et al. 2021 dataset, exposition to PFPeA at 20 μM for 1 day
Hs_RE_D10_5:3Acid20	H. sapiens of Reardon et al. 2021 dataset, exposition to 5:3 Acid at 20 μM for 10 days
Hs_RE_D10_6:2FtOH20	H. sapiens of Reardon et al. 2021 dataset, exposition to 6:2FtOH at 20 μM for 10 days
Hs_RE_D10_6:2FtS20	H. sapiens of Reardon et al. 2021 dataset, exposition to 6:2 FtS at 20 μM for 10 days
Hs_RE_D10_6:2monoPAP20	H. sapiens of Reardon et al. 2021 dataset, exposition to 6:2 monoPAP at 20 μM for 10 days
Hs_RE_D10_8:2FtS20	H. sapiens of Reardon et al. 2021 dataset, exposition to 8:2 FtSat 20 μM for 10 days
Hs_RE_D10_8:2monoPAP20	H. sapiens of Reardon et al. 2021 dataset, exposition to 8:2 monoPAP at 20 μM for 10 days
Hs_RE_D10_FtOH8:2-20	H. sapiens of Reardon et al. 2021 dataset, exposition to FtOH 8:2 at 20 μM for 10 days
Hs_RE_D10_FtS4:2-20	H. sapiens of Reardon et al. 2021 dataset, exposition to FtS 4:2 at 20 μM for 10 days
Hs_RE_D10_Mix1-20	H. sapiens of Reardon et al. 2021 dataset, exposition to Mix 1 at 20 μM for 10 days
Hs_RE_D10_Mix7-20	H. sapiens of Reardon et al. 2021 dataset, exposition to Mix 7 at 20 μM for 10 days
Hs_RE_D10_PFBA20	H. sapiens of Reardon et al. 2021 dataset, exposition to PFBA at 20 μM for 10 days
Hs_RE_D10_PFHpA20	H. sapiens of Reardon et al. 2021 dataset, exposition to PFHpA at 20 μM for 10 days
Hs_RE_D10_PFHpS20	H. sapiens of Reardon et al. 2021 dataset, exposition to PFHpS at 20 μM for 10 days
Hs_RE_D10_PFHxA20	H. sapiens of Reardon et al. 2021 dataset, exposition to PFHxA at 20 μM for 10 days
Hs_RE_D10_PFHxS20	H. sapiens of Reardon et al. 2021 dataset, exposition to PFHxS at 20 μM for 10 days
Hs_RE_D10_PFOSA20	H. sapiens of Reardon et al. 2021 dataset, exposition to PFOSA at 20 μM for 10 days
Hs_RE_D10_PFPeA20	H. sapiens of Reardon et al. 2021 dataset, exposition to PFPeA at 20 μM for 10 days
Ce_FE_HFPO-DA.1.25x10-5	C. elegans of Feng et al. 2022 daataset, exposition to HFPO-DA at 1.25x10-5 g/L for 48 hours
Ce_FE_HFPO-DA.6.25x10-5	C. elegans of Feng et al. 2022 daataset, exposition to HFPO-DA at 6.25x10-5 g/L for 48 hours
Ce_FE_HFPO-DA.3.13x10-4	C. elegans of Feng et al. 2022 daataset, exposition to HFPO-DA at 3.13x10-4 g/L for 48 hours
Ce_FE_HFPO-DA.1.56x10-3	C. elegans of Feng et al. 2022 daataset, exposition to HFPO-DA at 1.56x10-3 g/L for 48 hours
Ce_FE_HFPO-DA.7.81x10-3	C. elegans of Feng et al. 2022 daataset, exposition to HFPO-DA at 7.81x10-3 g/L for 48 hours
Ce_FE_HFPO-DA.1.56x10-2	C. elegans of Feng et al. 2022 daataset, exposition to HFPO-DA at 1.56x10-2 g/L for 48 hours
Ce_FE_HFPO-DA.3.13x10-2	C. elegans of Feng et al. 2022 daataset, exposition to HFPO-DA at 3.13x10-2 g/L for 48 hours
Ce_FE_HFPO-DA.6.25x10-2	C. elegans of Feng et al. 2022 daataset, exposition to HFPO-DA at 6.25x10-2 g/L for 48 hours
Ce_FE_HFPO-DA.0.125	C. elegans of Feng et al. 2022 daataset, exposition to HFPO-DA at 0.125 g/L for 48 hours
Ce_FE_HFPO-DA.0.25	C. elegans of Feng et al. 2022 daataset, exposition to HFPO-DA at 0.25 g/L for 48 hours
Ce_FE_HFPO-DA.0.5	C. elegans of Feng et al. 2022 daataset, exposition to HFPO-DA at 0.5 g/L for 48 hours
Ce_FE_HFPO-DA.1	C. elegans of Feng et al. 2022 daataset, exposition to HFPO-DA at 1 g/L for 48 hours
Ce_FE_HFPO-DA.2	C. elegans of Feng et al. 2022 daataset, exposition to HFPO-DA at 2 g/L for 48 hours
Ce_FE_HFPO-DA.4	C. elegans of Feng et al. 2022 daataset, exposition to HFPO-DA at 4 g/L for 48 hours
Dr_DA_14hpf_PFOSA12.5	D. rerio of Dasgupta et al. 2020 dataset, exposition to PFOSA at 12.5 μM for 14 hours after fertilization
Dr_DA_24hpf_PFOSA12.5	D. rerio of Dasgupta et al. 2020 dataset, exposition to PFOSA at 12.5 μM for 24 hours after fertilization
Gm_KH_Mix_H.c	G. morhua of Khan et al. 2021 dataset, exposition to Mix at high concentration (100x) for 72 hours
Gm_KH_Mix_M.c	G. morhua of Khan et al. 2021 dataset, exposition to Mix at medium concentration (20x) for 72 hours
Gm_KH_Mix_L.c	G. morhua of Khan et al. 2021 dataset, exposition to Mix at low concentration (1x) for 72 hours
Gm_KH_PFNA_H.c	G. morhua of Khan et al. 2021 dataset, exposition to PFNA at high concentration (100x) for 72 hours
Gm_KH_PFNA_M.c	G. morhua of Khan et al. 2021 dataset, exposition to PFNA at medium concentration (20x) for 72 hours
Gm_KH_PFNA_L.c	G. morhua of Khan et al. 2021 dataset, exposition to PFNA at low concentration (1x) for 72 hours
Gm_KH_PFOA_H.c	G. morhua of Khan et al. 2021 dataset, exposition to PFOA at high concentration (100x) for 72 hours
Gm_KH_PFOA_M.c	G. morhua of Khan et al. 2021 dataset, exposition to PFOA at medium concentration (20x) for 72 hours
Gm_KH_PFOA_L.c	G. morhua of Khan et al. 2021 dataset, exposition to PFOA at low concentration (1x) for 72 hours
Gm_KH_PFOS_H.c	G. morhua of Khan et al. 2021 dataset, exposition to PFOS at high concentration (100x) for 72 hours
Gm_KH_PFOS_M.c	G. morhua of Khan et al. 2021 dataset, exposition to PFOS at medium concentration (20x) for 72 hours
Gm_KH_PFOS_L.c	G. morhua of Khan et al. 2021 dataset, exposition to PFOS at low concentration (1x) for 72 hours
Ms_CO_T_Calhoun	M. salmoides of Collí-Dulá et al. 2016 dataset, testis samples of specimens from Calhoun Lake
Ms_CO_T_Medicine	M. salmoides of Collí-Dulá et al. 2016 dataset, testis samples of specimens from Medicine Lake
Ms_CO_T_Prior	M. salmoides of Collí-Dulá et al. 2016 dataset, testis samples of specimens from Upper Prior Lake
Ms_CO_T_Twin	M. salmoides of Collí-Dulá et al. 2016 dataset, testis samples of specimens from Twin Lake
Ms_CO_L_Calhoun	M. salmoides of Collí-Dulá et al. 2016 dataset, liver samples of specimens from Calhoun Lake
Ms_CO_L_Medicine	M. salmoides of Collí-Dulá et al. 2016 dataset, liver samples of specimens from Medicine Lake
Ms_CO_L_Prior	M. salmoides of Collí-Dulá et al. 2016 dataset, liver samples of specimens from Upper Prior Lake
Ms_CO_L_Twin	M. salmoides of Collí-Dulá et al. 2016 dataset, liver samples of specimens from Twin Lake
Pp_RJ_L_PFOS0.5	P. promelas of dataset Rodríguez-Jorquera et al. 2019, liver samples, exposition to PFOS at 0.5 µg/L for 48 hours
Pp_RJ_L_PFOS25	P. promelas of dataset Rodríguez-Jorquera et al. 2019, liver samples, exposition to PFOS at 25 µg/L for 48 hours
Pp_RJ_L_Mix	P. promelas of dataset Rodríguez-Jorquera et al. 2019, liver samples, exposition to Mix for 48 hours
Pp_RJ_B_PFOS0.5	P. promelas of dataset Rodríguez-Jorquera et al. 2019, blood samples, exposition to PFOS at 0.5 µg/L for 48 hours
Pp_RJ_B_PFOS25	P. promelas of dataset Rodríguez-Jorquera et al. 2019, blood samples, exposition to PFOS at 25 µg/L for 48 hours
Pp_RJ_B_Mix	P. promelas of dataset Rodríguez-Jorquera et al. 2019, blood samples, exposition to Mix for 48 hours
